# Supplementary material for: Effect of calcium on relieving berry cracking in grape (Vitis vinifera L.) ‘Xiangfei’
Source: PeerJ. 2020 Sep 15;8:e9896. doi: 10.7717/peerj.9896 (PMC7500324; doi:10.7717/peerj.9896)
Supplement: Supplemental Information 7 [file peerj-08-9896-s007.xlsx]

## Sheet: FPKM and annotation
seq_id	CK1_fpkm	CK2_fpkm	CK3_fpkm	Ca1_fpkm	Ca2_fpkm	Ca3_fpkm	nr	KO_name	cog_description	swissprot
VIT_00s0120g00010	2.46	2.51	2.17	3.98	3.3	2.75	CAN83116.1(hypothetical protein VITISV_010369 [Vitis vinifera])		ENOG4111NS6(peroxisomal biogenesis factor 11); COG0030(Specifically dimethylates two adjacent adenosines (A1518 and A1519) in the loop of a conserved hairpin near the 3'-end of 16S rRNA in the 30S particle. May play a critical role in biogenesis of 30S subunits (By similarity))	sp|Q9LQ73|PX11C_ARATH(Peroxisomal membrane protein 11C OS=Arabidopsis thaliana OX=3702 GN=PEX11C PE=1 SV=1)
VIT_00s0120g00020	9.63	11.48	11.25	16.49	14.2	20.14	KVH90840.1(Armadillo-like helical [Cynara cardunculus var. scolymus])	IPO5, KPNB3, RANBP5	ENOG410XQAJ(Importin); COG4886(leucine Rich Repeat)	sp|O00410|IPO5_HUMAN(Importin-5 OS=Homo sapiens OX=9606 GN=IPO5 PE=1 SV=4)
VIT_00s0120g00030	0	0	0	0	0	0	XP_019073373.1(PREDICTED: LOW QUALITY PROTEIN: chromosome transmission fidelity protein 18 homolog [Vitis vinifera])	CTF18, CHL12	ENOG410XP8M(chromosome transmission fidelity)	sp|Q6NU40|CTF18_XENLA(Chromosome transmission fidelity protein 18 homolog OS=Xenopus laevis OX=8355 GN=chtf18 PE=2 SV=1)
VIT_00s0120g00060	0	0	0	0	0	0	CBI40820.3(unnamed protein product, partial [Vitis vinifera])	CTF18, CHL12	ENOG410XP8M(chromosome transmission fidelity)	sp|Q6NU40|CTF18_XENLA(Chromosome transmission fidelity protein 18 homolog OS=Xenopus laevis OX=8355 GN=chtf18 PE=2 SV=1)
VIT_00s0120g00070	0	0	0	0	0	0	CBI40821.3(unnamed protein product, partial [Vitis vinifera])	CTF18, CHL12	ENOG410XP8M(chromosome transmission fidelity)
VIT_00s0120g00080	0	0.61	0	0	0	0.65	XP_002265379.2(PREDICTED: chromosome transmission fidelity protein 18 homolog [Vitis vinifera])	CTF18, CHL12	ENOG410XP8M(chromosome transmission fidelity)
VIT_00s0120g00100	0	0	0	0	0	0	XP_019081468.1(PREDICTED: asparagine--tRNA ligase, cytoplasmic 1, partial [Vitis vinifera])	NARS, asnS	COG0017(chromosome transmission fidelity)	sp|Q9SSK1|SYNC3_ARATH(Asparagine--tRNA ligase, cytoplasmic 3 OS=Arabidopsis thaliana OX=3702 GN=SYNC3 PE=1 SV=1)
VIT_00s0120g00120	0	0	0	0	0	0	CAN67871.1(hypothetical protein VITISV_036711 [Vitis vinifera])		ENOG4111P8X(Methyltransferase); ENOG4111J3S(-)
VIT_00s0120g00270	0.07	0.28	0.12	0	0.43	0.13	CAN61904.1(hypothetical protein VITISV_026486 [Vitis vinifera])	MYO5	COG5022(myosin heavy chain); ENOG41128EW(PHD-finger); COG0031(cysteine biosynthetic process from serine)	sp|F4I5Q6|MYO7_ARATH(Myosin-7 OS=Arabidopsis thaliana OX=3702 GN=XI-A PE=3 SV=1)
VIT_00s0120g00280	0	0	0	0	0	0	CBI40825.3(unnamed protein product, partial [Vitis vinifera])
VIT_00s0120g00290	0	0	0	0	0	0	XP_021599193.1(puromycin-sensitive aminopeptidase isoform X3 [Manihot esculenta])	pepN	COG0308(aminopeptidase)	sp|Q8H0S9|PSA_ARATH(Puromycin-sensitive aminopeptidase OS=Arabidopsis thaliana OX=3702 GN=MPA1 PE=2 SV=1)
VIT_00s0120g00300	0	0	0	0	0	0	CBI40827.3(unnamed protein product, partial [Vitis vinifera])
VIT_00s0125g00010	0	0	0	0	0	0	CBI20528.3(unnamed protein product, partial [Vitis vinifera])
VIT_00s0125g00020	144.4	217.24	242.38	200.52	1842.38	3883.95	YP_173374.1(hypothetical protein NitaMp027 [Nicotiana tabacum])		ENOG410Z9WV(-)	sp|P93276|M030_ARATH(Uncharacterized mitochondrial protein AtMg00030 OS=Arabidopsis thaliana OX=3702 GN=AtMg00030 PE=4 SV=1)
VIT_00s0125g00030	0	0	0	0	0	0.02	CBI20530.3(unnamed protein product, partial [Vitis vinifera])	matK	ENOG41119X2(Usually encoded in the trnK tRNA gene intron. Probably assists in splicing its own and other chloroplast group II introns (By similarity)); COG0843(Cytochrome C oxidase subunit I); ENOG4111YUJ(Usually encoded in the trnK tRNA gene intron. Probably assists in splicing its own and other chloroplast group II introns (By similarity))	sp|Q0ZJ39|MATK_VITVI(Maturase K OS=Vitis vinifera OX=29760 GN=matK PE=3 SV=1)
VIT_00s0125g00040	0	0	0	0	0	0
VIT_00s0125g00050	0.11	0	0.28	0	0.11	0.54	POE44622.1(hypothetical protein CFP56_77720 [Quercus suber])
VIT_14s0081g00030	14298.2	21709.7	20650.4	29331.2	32617.7	28372.4	XP_002264720.1(PREDICTED: pathogenesis-related protein PR-4 [Vitis vinifera])		COG3979(chitinase)	sp|P09762|WIN2_SOLTU(Wound-induced protein WIN2 OS=Solanum tuberosum OX=4113 GN=WIN2 PE=2 SV=1)
VIT_00s0125g00070	165.94	169.67	327.49	147.49	845.67	1660.07	YP_009430358.1(orf187 (mitochondrion) [Bupleurum falcatum])		ENOG410Y13W(PG1 protein, homology to Homo sapiens); COG0814(PG1 protein, homology to Homo sapiens); ENOG41113PG(-); ENOG411220X(unknow protein); COG0048(Interacts with and stabilizes bases of the 16S rRNA that are involved in tRNA selection in the A site and with the mRNA backbone. Located at the interface of the 30S and 50S subunits, it traverses the body of the 30S subunit contacting proteins o…
VIT_00s0125g00080	3.1	5.44	10.41	4.49	14.69	28.59	CBI20534.3(unnamed protein product, partial [Vitis vinifera])
VIT_00s0125g00090	0	0.02	0	0	0	0	XP_002271607.3(PREDICTED: probable LRR receptor-like serine/threonine-protein kinase At1g56140 isoform X2 [Vitis vinifera])		COG0515(Serine Threonine protein kinase); ENOG4111A6F(LRR receptor-like serine threonine-protein kinase At1g56130-like); ENOG410XSG4((E 0.0) leucine-rich repeat family protein protein kinase family protein)	sp|C0LGH3|Y5614_ARATH(Probable LRR receptor-like serine/threonine-protein kinase At1g56140 OS=Arabidopsis thaliana OX=3702 GN=At1g56140 PE=2 SV=2)
VIT_00s0125g00100	0	0	0	0	0	0	CBI20536.3(unnamed protein product, partial [Vitis vinifera])	IRAK4	COG0515((E 0.0) leucine-rich repeat family protein protein kinase family protein)	sp|Q9SL48|SLY1_ARATH(SEC1 family transport protein SLY1 OS=Arabidopsis thaliana OX=3702 GN=SLY1 PE=1 SV=1)
VIT_08s0058g01230	8261.55	14223.1	15845	24862.6	27891.5	23922.5	NP_001268120.1(lipid transfer protein precursor [Vitis vinifera])		ENOG410YT63(Plant non-specific lipid-transfer proteins transfer phospholipids as well as galactolipids across membranes. May play a role in wax or cutin deposition in the cell walls of expanding epidermal cells and certain secretory tissues (By similarity)); ENOG410YWBC(Plant non-specific lipid-transfer proteins transfer phospholipids as well as galactolipids across membranes. May play a role in …	sp|P85894|LTP1_MORNI(Non-specific lipid-transfer protein 1 OS=Morus nigra OX=85232 PE=1 SV=1)
VIT_00s0125g00150	0.09	0.09	0	0	0	0	XP_019078270.1(PREDICTED: probable LRR receptor-like serine/threonine-protein kinase At1g56140 isoform X2 [Vitis vinifera])		ENOG4111A6F(LRR receptor-like serine threonine-protein kinase At1g56130-like); ENOG410XSG4((E 0.0) leucine-rich repeat family protein protein kinase family protein); COG0515(Serine Threonine protein kinase); COG4886(leucine Rich Repeat)	sp|C0LGH3|Y5614_ARATH(Probable LRR receptor-like serine/threonine-protein kinase At1g56140 OS=Arabidopsis thaliana OX=3702 GN=At1g56140 PE=2 SV=2)
VIT_06s0004g04660	6487.34	8739.5	6825.66	13109.2	10405.2	11374.2
VIT_00s0125g00170	13.27	11.5	10.05	10.26	7.41	8.08	XP_002273767.1(PREDICTED: peroxisome biogenesis protein 1 isoform X1 [Vitis vinifera])	PEX1	COG0464(leucine Rich Repeat)	sp|Q9FNP1|PEX1_ARATH(Peroxisome biogenesis protein 1 OS=Arabidopsis thaliana OX=3702 GN=PEX1 PE=1 SV=2)
VIT_00s0125g00180	6.83	3.76	1.51	7.43	2.19	1.68	XP_002271188.2(PREDICTED: uncharacterized protein LOC100266793 [Vitis vinifera])		COG2304(leucine Rich Repeat)	sp|Q9LTA6|WAV3_ARATH(E3 ubiquitin-protein ligase WAV3 OS=Arabidopsis thaliana OX=3702 GN=WAV3 PE=1 SV=1)
VIT_00s0125g00190	4.52	2.55	8.75	2.89	2.93	3.62	XP_010645963.1(PREDICTED: probable potassium transporter 13 isoform X1 [Vitis vinifera])	kup	COG3158(Transport of potassium into the cell (By similarity))	sp|Q652J4|HAK13_ORYSJ(Probable potassium transporter 13 OS=Oryza sativa subsp. japonica OX=39947 GN=HAK13 PE=2 SV=1)
VIT_00s0125g00200	0.73	0.35	0.58	0	0.36	2.35	XP_002273492.1(PREDICTED: uncharacterized protein LOC100264972 [Vitis vinifera])
VIT_00s0125g00210	1.56	1.48	2.68	0.93	1.95	1.94	CBI20543.3(unnamed protein product, partial [Vitis vinifera])		COG0515(Serine Threonine protein kinase); ENOG4111A6F(LRR receptor-like serine threonine-protein kinase At1g56130-like); ENOG410XSG4((E 0.0) leucine-rich repeat family protein protein kinase family protein)	sp|C0LGH3|Y5614_ARATH(Probable LRR receptor-like serine/threonine-protein kinase At1g56140 OS=Arabidopsis thaliana OX=3702 GN=At1g56140 PE=2 SV=2)
VIT_11s0016g00210	4490.56	3786.54	2868.29	1413.94	1988.56	1378.62
VIT_00s0125g00230	0	0	0	0	0	0	CBI20544.3(unnamed protein product, partial [Vitis vinifera])
VIT_00s0125g00250	7.23	5.75	10.12	4.94	9.08	6.96	XP_002273039.2(PREDICTED: BRCA1-associated protein [Vitis vinifera])	BRAP	ENOG410XSS2(BRCA1 associated protein)	sp|Q99MP8|BRAP_MOUSE(BRCA1-associated protein OS=Mus musculus OX=10090 GN=Brap PE=1 SV=1)
VIT_17s0000g03280	4355.33	4938.56	3671.14	9458.74	7992.05	6383.31	NP_001334608.1(uncharacterized protein LOC109279843 precursor [Vitis vinifera])		ENOG410YV7D(nonspecific lipid-transfer protein); ENOG410Z1B5(Bifunctional inhibitor lipid-transfer protein seed storage 2S albumin-like protein)	sp|P82353|NLTP2_PRUAR(Non-specific lipid-transfer protein 2 OS=Prunus armeniaca OX=36596 PE=1 SV=1)
VIT_00s0125g00270	23.17	21.66	26.93	19.75	18.21	23.61	XP_002270692.2(PREDICTED: cyclin-T1-3 isoform X1 [Vitis vinifera])	CCNT	COG5333(Component of the Mediator complex, a coactivator involved in regulated gene transcription of nearly all RNA polymerase II-dependent genes. Mediator functions as a bridge to convey information from gene-specific regulatory proteins to the basal RNA polymerase II transcription machinery. Mediator is recruited to promoters by direct interactions with regulatory proteins and serves as a scaff…	sp|Q9FKE6|CCT15_ARATH(Cyclin-T1-5 OS=Arabidopsis thaliana OX=3702 GN=CYCT1-5 PE=1 SV=2)
VIT_03s0038g01930	4106.82	4265.23	3537.95	9214.39	6754.87	4848.94	XP_003631573.1(PREDICTED: peptidyl-prolyl cis-trans isomerase [Vitis vinifera])	E5.2.1.8	COG0652(peptidyl-prolyl cis-trans isomerase activity)	sp|Q39613|CYPH_CATRO(Peptidyl-prolyl cis-trans isomerase OS=Catharanthus roseus OX=4058 GN=PCKR1 PE=1 SV=1)
VIT_00s0125g00290	0.72	0.94	0.58	1.19	1.91	1.34	XP_002270650.1(PREDICTED: LOB domain-containing protein 4 [Vitis vinifera])		ENOG410YHFG(lob domain-containing protein)	sp|Q9SHE9|LBD4_ARATH(LOB domain-containing protein 4 OS=Arabidopsis thaliana OX=3702 GN=LBD4 PE=1 SV=1)
VIT_00s0125g00300	0	0	0	0	0	0	CBI26269.3(unnamed protein product, partial [Vitis vinifera])		ENOG41128RQ(-)
VIT_00s0125g00310	1.33	1.86	2.89	2.72	3.24	3.03	CBI20552.3(unnamed protein product, partial [Vitis vinifera])		ENOG410ZGRQ(-); ENOG410ZBYC(-)
VIT_00s0125g00320	0	0	0	0	0	0	CBI20553.3(unnamed protein product, partial [Vitis vinifera])	PSMD1, RPN2	COG5116(26s proteasome)
VIT_00s0125g00330	0	0	0	0	0	0	XP_010661014.1(PREDICTED: tetraspanin-10 isoform X2 [Vitis vinifera])		ENOG410YC1C(Tetraspanin family)	sp|F4I214|TET10_ARATH(Tetraspanin-10 OS=Arabidopsis thaliana OX=3702 GN=TET10 PE=2 SV=1)
VIT_00s0125g00340	0	0	0	0	0	0	CBI20555.3(unnamed protein product, partial [Vitis vinifera])		ENOG410YC1C(Tetraspanin family)	sp|F4I214|TET10_ARATH(Tetraspanin-10 OS=Arabidopsis thaliana OX=3702 GN=TET10 PE=2 SV=1)
VIT_00s0125g00350	0	0	0	0	0	0	XP_021290683.1(26S proteasome non-ATPase regulatory subunit 1 homolog A [Herrania umbratica])	PSMD1, RPN2	COG5116(Tetraspanin family)	sp|O48844|PSD1A_ARATH(26S proteasome non-ATPase regulatory subunit 1 homolog A OS=Arabidopsis thaliana OX=3702 GN=RPN2A PE=1 SV=1)
VIT_00s0125g00380	0	0	0	0	0	0	CBI20557.3(unnamed protein product, partial [Vitis vinifera])	PSMD1, RPN2	COG5116(26s proteasome)	sp|O48844|PSD1A_ARATH(26S proteasome non-ATPase regulatory subunit 1 homolog A OS=Arabidopsis thaliana OX=3702 GN=RPN2A PE=1 SV=1)
VIT_00s0125g00390	0	0	0	0	0	0	CBI20558.3(unnamed protein product, partial [Vitis vinifera])		ENOG410YDF3(-); COG1501(hydrolase, family 31)
VIT_00s0125g00410	0	0	0	0	0	0	XP_019073479.1(PREDICTED: probable phospholipid-transporting ATPase 7 [Vitis vinifera])	E3.6.3.1	COG0474(hydrolase, family 31); ENOG410XPYK(Phospholipid-transporting atpase)	sp|Q9LVK9|ALA7_ARATH(Probable phospholipid-transporting ATPase 7 OS=Arabidopsis thaliana OX=3702 GN=ALA7 PE=3 SV=3)
VIT_00s0125g00420	8.73	9.56	7.32	9.18	8.53	6.4	CBI20560.3(unnamed protein product, partial [Vitis vinifera])		ENOG410YG25(-)
VIT_00s2840g00010	3069.3	3050.47	2079.39	463.29	568.62	441.53	CBI35767.3(unnamed protein product, partial [Vitis vinifera])	E4.1.1.49, pckA	COG1866(Phosphoenolpyruvate Carboxylase); ENOG410YZG5(-)	sp|P42066|PCKA_CUCSA(Phosphoenolpyruvate carboxykinase (ATP) OS=Cucumis sativus OX=3659 GN=PCK PE=2 SV=1)
VIT_00s0125g00440	0.17	0.06	0.05	0	0	0	CAN71172.1(hypothetical protein VITISV_037663 [Vitis vinifera])	SACS	ENOG410XQZM(Spastic ataxia of Charlevoix-Saguenay (Sacsin)); ENOG410XQNT(Unc-45 homolog)
VIT_02s0033g01330	2928.27	6497.29	7029.22	5896.3	11384.2	13830.5	CBI37468.3(unnamed protein product, partial [Vitis vinifera])	DBI, ACBP	COG4281(amino acid)	sp|O04066|ACBP_RICCO(Acyl-CoA-binding protein OS=Ricinus communis OX=3988 PE=3 SV=1)
VIT_00s0131g00020	0	0	0	0.1	0.11	0	XP_002264833.1(PREDICTED: annexin D4-like isoform X1 [Vitis vinifera])	ANXA7_11	ENOG410XPUN(annexin A7)	sp|Q9ZVJ6|ANXD4_ARATH(Annexin D4 OS=Arabidopsis thaliana OX=3702 GN=ANN4 PE=1 SV=1)
VIT_00s0131g00030	0	0	0	0	0	0	XP_019073502.1(PREDICTED: annexin D4-like [Vitis vinifera])		ENOG410XPUN(annexin A7)	sp|Q9ZVJ6|ANXD4_ARATH(Annexin D4 OS=Arabidopsis thaliana OX=3702 GN=ANN4 PE=1 SV=1)
VIT_00s0131g00050	0	0	0	0	0	0	CBI24788.3(unnamed protein product, partial [Vitis vinifera])		ENOG410XPUN(annexin A7)	sp|Q9SE45|ANXD3_ARATH(Annexin D3 OS=Arabidopsis thaliana OX=3702 GN=ANN3 PE=2 SV=2)
VIT_00s0131g00060	0	0	0	0	0	0	CBI24790.3(unnamed protein product, partial [Vitis vinifera])		ENOG410XPUN(annexin A7)	sp|Q94CK4|ANXD8_ARATH(Annexin D8 OS=Arabidopsis thaliana OX=3702 GN=ANNAT8 PE=2 SV=2)
VIT_00s0131g00070	0	0.26	0.21	0	0	0
VIT_00s0131g00080	0	0	0	0	0	0	XP_002264596.1(PREDICTED: annexin D4 [Vitis vinifera])	ANXA7_11	ENOG410XPUN(annexin A7)	sp|Q9ZVJ6|ANXD4_ARATH(Annexin D4 OS=Arabidopsis thaliana OX=3702 GN=ANN4 PE=1 SV=1)
VIT_00s0131g00120	0	0	0	0	0	0	CBI24792.3(unnamed protein product, partial [Vitis vinifera])		COG2072(Monooxygenase)	sp|Q9FWW9|GSXL2_ARATH(Flavin-containing monooxygenase FMO GS-OX-like 2 OS=Arabidopsis thaliana OX=3702 GN=At1g12200 PE=2 SV=1)
VIT_00s0131g00130	3.01	0.4	2.11	2.27	2.88	1.1	XP_019073493.1(PREDICTED: annexin D3 isoform X1 [Vitis vinifera])		ENOG410XPUN(annexin A7)	sp|Q9SE45|ANXD3_ARATH(Annexin D3 OS=Arabidopsis thaliana OX=3702 GN=ANN3 PE=2 SV=2)
VIT_00s0131g00140	0	0	0	0	0	0	CBI24794.3(unnamed protein product, partial [Vitis vinifera])	ANXA7_11	ENOG410XPUN(annexin A7)	sp|Q9SE45|ANXD3_ARATH(Annexin D3 OS=Arabidopsis thaliana OX=3702 GN=ANN3 PE=2 SV=2)
VIT_00s0131g00170	0.21	0	0.17	0.31	0.11	0	XP_010645984.1(PREDICTED: annexin D4 isoform X2 [Vitis vinifera])	ANXA7_11;ANXA13	ENOG410XPUN(annexin A7)	sp|Q9ZVJ6|ANXD4_ARATH(Annexin D4 OS=Arabidopsis thaliana OX=3702 GN=ANN4 PE=1 SV=1)
VIT_00s0131g00180	0	0	0	0	0	0	XP_019073485.1(PREDICTED: annexin D4-like [Vitis vinifera])	ANXA13	ENOG410XPUN(annexin A7)	sp|Q9ZVJ6|ANXD4_ARATH(Annexin D4 OS=Arabidopsis thaliana OX=3702 GN=ANN4 PE=1 SV=1)
VIT_00s0131g00200	0	0	0	0	0	0	CBI24796.3(unnamed protein product, partial [Vitis vinifera])		COG4886(leucine Rich Repeat)
VIT_00s0131g00210	0	0	0	0	0	0	CBI24797.3(unnamed protein product, partial [Vitis vinifera])		ENOG410XPUN(annexin A7)	sp|Q9SE45|ANXD3_ARATH(Annexin D3 OS=Arabidopsis thaliana OX=3702 GN=ANN3 PE=2 SV=2)
VIT_00s0131g00220	0	0	0	0.25	0.09	0	CBI24798.3(unnamed protein product, partial [Vitis vinifera])	ANXA7_11	ENOG410XPUN(annexin A7)	sp|Q9SE45|ANXD3_ARATH(Annexin D3 OS=Arabidopsis thaliana OX=3702 GN=ANN3 PE=2 SV=2)
VIT_00s0131g00250	0	0	0	0	0	0	CAN66902.1(hypothetical protein VITISV_005876 [Vitis vinifera])	HSP90A, htpG	COG0326(annexin A7)	sp|P36181|HSP80_SOLLC(Heat shock cognate protein 80 OS=Solanum lycopersicum OX=4081 GN=HSC80 PE=2 SV=1)
VIT_00s0131g00260	0.1	0	0	0	0	0	XP_010646005.1(PREDICTED: annexin D4 [Vitis vinifera])	ANXA7_11	ENOG410XPUN(annexin A7)	sp|Q9ZVJ6|ANXD4_ARATH(Annexin D4 OS=Arabidopsis thaliana OX=3702 GN=ANN4 PE=1 SV=1)
VIT_00s0131g00270	0	0	0	0	0	0	CBI15438.3(unnamed protein product, partial [Vitis vinifera])	PPP2R1	ENOG410XQVI((Regulatory) subunit)	sp|Q38951|2AAG_ARATH(Serine/threonine-protein phosphatase 2A 65 kDa regulatory subunit A gamma isoform OS=Arabidopsis thaliana OX=3702 GN=PP2AA3 PE=1 SV=2)
VIT_00s0131g00280	0	0	0	0	0	0.16	CAN78036.1(hypothetical protein VITISV_014553 [Vitis vinifera])		ENOG410XRTN(U-box domain-containing protein); ENOG410YBZK(Armadillo/beta-catenin-like repeat)	sp|F4I718|CSI3_ARATH(Protein CELLULOSE SYNTHASE INTERACTIVE 3 OS=Arabidopsis thaliana OX=3702 GN=CSI3 PE=1 SV=1)
VIT_00s0131g00290	0	0	0	0	0	0	CBI15438.3(unnamed protein product, partial [Vitis vinifera])	PPP2R1	ENOG410XQVI((Regulatory) subunit)	sp|Q38951|2AAG_ARATH(Serine/threonine-protein phosphatase 2A 65 kDa regulatory subunit A gamma isoform OS=Arabidopsis thaliana OX=3702 GN=PP2AA3 PE=1 SV=2)
VIT_00s0131g00300	0	0	0	0	0	0	CBI24801.3(unnamed protein product, partial [Vitis vinifera])	ANXA7_11;HUWE1, MULE, ARF-BP1	COG5021(ubiquitin protein ligase)
VIT_14s0030g01230	2585.58	2695.66	2228.51	5241.44	3794.22	3149.46	CAN68397.1(hypothetical protein VITISV_001076 [Vitis vinifera])
VIT_02s0033g01120	2254.33	1912.68	1303.03	1151.63	869.67	1198.65	XP_002265127.1(PREDICTED: probable methyltransferase PMT20 [Vitis vinifera])		ENOG4111CGI(Methyltransferase)	sp|Q9C6S7|PMTK_ARATH(Probable methyltransferase PMT20 OS=Arabidopsis thaliana OX=3702 GN=At1g31850 PE=2 SV=1)
VIT_18s0001g14400	1941.02	2327.55	1804.92	3912.59	2947.76	2699.8	XP_002274869.1(PREDICTED: peptidyl-prolyl cis-trans isomerase [Vitis vinifera])	E5.2.1.8	COG0652(U-box domain-containing protein)	sp|Q39613|CYPH_CATRO(Peptidyl-prolyl cis-trans isomerase OS=Catharanthus roseus OX=4058 GN=PCKR1 PE=1 SV=1)
VIT_00s0131g00340	0.49	0	0.27	0.89	0.08	0	XP_002267067.1(PREDICTED: annexin D4 isoform X1 [Vitis vinifera])	ANXA7_11	ENOG410XPUN(annexin A7)	sp|Q9ZVJ6|ANXD4_ARATH(Annexin D4 OS=Arabidopsis thaliana OX=3702 GN=ANN4 PE=1 SV=1)
VIT_00s0131g00350	0	0	0	0	0	0	XP_003634961.1(PREDICTED: annexin D4-like [Vitis vinifera])		ENOG410XPUN(annexin A7)	sp|Q9ZVJ6|ANXD4_ARATH(Annexin D4 OS=Arabidopsis thaliana OX=3702 GN=ANN4 PE=1 SV=1)
VIT_00s0131g00360	0	0	0	0	0	0	CBI24805.3(unnamed protein product, partial [Vitis vinifera])		ENOG4111UA9(harpin-induced protein)
VIT_00s0131g00370	0	0	0	0	0	0	CBI24806.3(unnamed protein product, partial [Vitis vinifera])		ENOG410Z2ME(Ulp1 protease family, C-terminal catalytic domain)
VIT_00s0131g00420	0	0	0	0	0	0	CAN62916.1(hypothetical protein VITISV_029733 [Vitis vinifera])	ISA, treX	COG1523(Glycogen debranching enzyme)
VIT_00s0131g00430	0	0	0	0	0	0	CBI24807.3(unnamed protein product, partial [Vitis vinifera])		COG0250(Participates in transcription elongation, termination and antitermination (By similarity)); COG5164(Transcription elongation factor)	sp|F4JW79|RDM3_ARATH(Protein RNA-directed DNA methylation 3 OS=Arabidopsis thaliana OX=3702 GN=RDM3 PE=1 SV=1)
VIT_00s2576g00010	1603.91	1634.71	1132.58	471.25	460.05	389.76	CBI23572.3(unnamed protein product, partial [Vitis vinifera])	E4.1.1.49, pckA	COG1866(Phosphoenolpyruvate Carboxylase)	sp|P42066|PCKA_CUCSA(Phosphoenolpyruvate carboxykinase (ATP) OS=Cucumis sativus OX=3659 GN=PCK PE=2 SV=1)
VIT_00s0144g00020	0	0	0	0	0	0	CBI23408.3(unnamed protein product, partial [Vitis vinifera])
VIT_00s0144g00040	34.92	29.38	15.91	27.74	24.46	20.69	XP_010646016.1(PREDICTED: disease resistance protein RGA2-like [Vitis vinifera])		ENOG41115XE(-); COG4886(leucine Rich Repeat)	sp|Q7XA42|RGA1_SOLBU(Putative disease resistance protein RGA1 OS=Solanum bulbocastanum OX=147425 GN=RGA1 PE=2 SV=2)
VIT_00s0144g00060	0.05	0	0	0	0	0	XP_010646018.1(PREDICTED: LRR receptor-like serine/threonine-protein kinase ERL2 [Vitis vinifera])		COG4886(leucine Rich Repeat)	sp|Q6JN47|EIX1_SOLLC(Receptor-like protein EIX1 OS=Solanum lycopersicum OX=4081 GN=EIX1 PE=2 SV=2)
VIT_00s0144g00080	0	0	0	0	0	0	CAN71427.1(hypothetical protein VITISV_027864 [Vitis vinifera])		ENOG410ZEZ5(-); ENOG410XS4D(Retrotransposon protein); ENOG4111DM2(-); COG2801(Retrotransposon protein)	sp|Q94HW2|POLR1_ARATH(Retrovirus-related Pol polyprotein from transposon RE1 OS=Arabidopsis thaliana OX=3702 GN=RE1 PE=2 SV=1)
VIT_00s0144g00090	0	0	0	0	0	0
VIT_00s0144g00100	0	0	0	0	0	0
VIT_00s0144g00110	0	0	0	0	0	0	CAN61341.1(hypothetical protein VITISV_007302 [Vitis vinifera])		COG4886(leucine Rich Repeat)	sp|C0LGF5|Y1341_ARATH(Probable LRR receptor-like serine/threonine-protein kinase At1g34110 OS=Arabidopsis thaliana OX=3702 GN=At1g34110 PE=2 SV=2)
VIT_00s0144g00120	8.18	8.01	2.87	4.31	3	3.47	CBI23411.3(unnamed protein product, partial [Vitis vinifera])		COG4886(leucine Rich Repeat)	sp|Q7XA42|RGA1_SOLBU(Putative disease resistance protein RGA1 OS=Solanum bulbocastanum OX=147425 GN=RGA1 PE=2 SV=2)
VIT_00s0144g00160	0	0	0	0	0	0	CAN78839.1(hypothetical protein VITISV_036971 [Vitis vinifera])
VIT_00s0144g00170	137.84	112	58.32	78.39	64.84	65.39	XP_010646021.1(PREDICTED: LRR receptor-like serine/threonine-protein kinase GSO1 [Vitis vinifera])		COG4886(leucine Rich Repeat)	sp|Q6JN47|EIX1_SOLLC(Receptor-like protein EIX1 OS=Solanum lycopersicum OX=4081 GN=EIX1 PE=2 SV=2)
VIT_19s0090g01340	1534.27	3772.18	7888.67	3161.41	8870.13	5851.17	CBI26711.3(unnamed protein product, partial [Vitis vinifera])
VIT_00s0144g00210	50.27	38.1	24.31	44.82	31.08	28.99	CBI23407.3(unnamed protein product, partial [Vitis vinifera])	CNOT1, NOT1	COG0058(leucine Rich Repeat); COG5103(Ccr4-NOT transcription complex, subunit)	sp|A5YKK6|CNOT1_HUMAN(CCR4-NOT transcription complex subunit 1 OS=Homo sapiens OX=9606 GN=CNOT1 PE=1 SV=2)
VIT_00s0144g00220	32.68	22.9	10.25	41.72	17	14.61	CBI23415.3(unnamed protein product, partial [Vitis vinifera])		COG4886(leucine Rich Repeat)	sp|Q7XBQ9|RGA2_SOLBU(Disease resistance protein RGA2 OS=Solanum bulbocastanum OX=147425 GN=RGA2 PE=1 SV=1)
VIT_00s0144g00230	0.11	0	0	0	0	0	XP_019080058.1(PREDICTED: ABSCISIC ACID-INSENSITIVE 5-like protein 2 isoform X2 [Vitis vinifera])	ABF	ENOG410YFZJ(ABSCISIC ACID-INSENSITIVE 5-like protein); ENOG41119PT(Abscisic acid-insensitive 5-like protein)	sp|Q9LES3|AI5L2_ARATH(ABSCISIC ACID-INSENSITIVE 5-like protein 2 OS=Arabidopsis thaliana OX=3702 GN=DPBF3 PE=1 SV=1)
VIT_00s0144g00240	0	0	0	0	0	0	CBI23416.3(unnamed protein product, partial [Vitis vinifera])	ABF	ENOG410YFZJ(ABSCISIC ACID-INSENSITIVE 5-like protein)
VIT_00s0144g00250	0	0	0	0	0	0	CBI23417.3(unnamed protein product, partial [Vitis vinifera])	RP-S27Ae, RPS27A	COG1998(ABSCISIC ACID-INSENSITIVE 5-like protein)	sp|P59232|R27AB_ARATH(Ubiquitin-40S ribosomal protein S27a-2 OS=Arabidopsis thaliana OX=3702 GN=RPS27AB PE=2 SV=2)
VIT_09s0002g05180	1508.2	1346.04	768.7	3385.54	1750.55	1420.15	CAN70528.1(hypothetical protein VITISV_010215 [Vitis vinifera])		ENOG410ZBCE(-)
VIT_00s0144g00270	7.95	5.82	3.36	6.13	5.56	4.93	CAN78634.1(hypothetical protein VITISV_013449 [Vitis vinifera])		COG4886(leucine Rich Repeat)	sp|Q7XA42|RGA1_SOLBU(Putative disease resistance protein RGA1 OS=Solanum bulbocastanum OX=147425 GN=RGA1 PE=2 SV=2)
VIT_00s0144g00290	3.73	2.26	4.27	12	1.43	6.93			COG1960(acyl-CoA dehydrogenase)
VIT_00s0144g00300	6.05	10.62	0	13.88	0	17.78	XP_010646028.1(PREDICTED: LRR receptor-like serine/threonine-protein kinase FLS2 [Vitis vinifera])		COG4886(leucine Rich Repeat)	sp|Q6JN46|EIX2_SOLLC(Receptor-like protein EIX2 OS=Solanum lycopersicum OX=4081 GN=EIX2 PE=1 SV=2)
VIT_00s0145g00060	0	0	0	0	0	0
VIT_00s0145g00110	0	0	0	0	0	0	CAN74400.1(hypothetical protein VITISV_038281 [Vitis vinifera])	K06911	COG1741(pirin domain protein)	sp|Q9SEE4|PIRL_SOLLC(Pirin-like protein OS=Solanum lycopersicum OX=4081 PE=2 SV=1)
VIT_00s0153g00010	0	0	0	0	0	0	CBI29400.3(unnamed protein product, partial [Vitis vinifera])	APEH	COG1506(peptidase s9 prolyl oligopeptidase active site domain protein)	sp|Q338C0|AARE2_ORYSJ(Acylamino-acid-releasing enzyme 2 OS=Oryza sativa subsp. japonica OX=39947 GN=Os10g0415800 PE=3 SV=1)
VIT_00s0153g00020	0	0	0	0	0	0	CBI29400.3(unnamed protein product, partial [Vitis vinifera])	APEH	COG1506(peptidase s9 prolyl oligopeptidase active site domain protein)
VIT_00s0153g00030	0	0	0	0	0	0	CBI29402.3(unnamed protein product, partial [Vitis vinifera])	RTT103;EDC4	ENOG410XRAP(Regulation of nuclear pre-mRNA domain containing); ENOG410XP6V(Enhancer of mRNA decapping 4)	sp|Q9LTT9|VCR_ARATH(Varicose-related protein OS=Arabidopsis thaliana OX=3702 GN=VCR PE=2 SV=1)
VIT_00s0153g00040	0	0	0	0	0	0	CBI22598.3(unnamed protein product, partial [Vitis vinifera])		ENOG410YAJI(G-type lectin S-receptor-like serine threonine-protein kinase)	sp|Q9FLV4|Y5248_ARATH(G-type lectin S-receptor-like serine/threonine-protein kinase At5g24080 OS=Arabidopsis thaliana OX=3702 GN=At5g24080 PE=2 SV=1)
VIT_00s0153g00050	65.09	134.61	137.79	122.17	215.99	298.52	XP_002264117.1(PREDICTED: probable glutathione S-transferase [Vitis vinifera])	GST, gst	ENOG410XSIX(glutathione Stransferase)	sp|P32110|GSTX6_SOYBN(Probable glutathione S-transferase OS=Glycine max OX=3847 GN=HSP26-A PE=2 SV=1)
VIT_00s0153g00060	0	0	0	0	0	0	XP_019076856.1(PREDICTED: methylcrotonoyl-CoA carboxylase subunit alpha, mitochondrial isoform X2 [Vitis vinifera])	E6.4.1.4A	COG4770(carboxylase)	sp|Q42777|MCCA_SOYBN(Methylcrotonoyl-CoA carboxylase subunit alpha, mitochondrial OS=Glycine max OX=3847 GN=MCCA PE=1 SV=2)
VIT_00s0153g00070	0	0	0	0	0	0	XP_010646030.1(PREDICTED: probable glutathione S-transferase [Vitis vinifera])	GST, gst	ENOG410XSIX(glutathione Stransferase)	sp|P32110|GSTX6_SOYBN(Probable glutathione S-transferase OS=Glycine max OX=3847 GN=HSP26-A PE=2 SV=1)
VIT_00s0153g00080	0	0	0	0	0	0	CBI29406.3(unnamed protein product, partial [Vitis vinifera])		COG5096(glutathione Stransferase)	sp|Q9LDK9|APBLA_ARATH(Beta-adaptin-like protein A OS=Arabidopsis thaliana OX=3702 GN=BETAA-AD PE=1 SV=1)
VIT_00s0153g00090	0.23	0	0	0	0	0	CAN60891.1(hypothetical protein VITISV_011881 [Vitis vinifera])
VIT_00s0160g00010	0	0	0	0	0	0	XP_019073528.1(PREDICTED: uncharacterized protein LOC100854773 isoform X3 [Vitis vinifera])
VIT_00s0160g00020	2	3.57	2.26	3.34	2.78	4.95	CBI35595.3(unnamed protein product, partial [Vitis vinifera])	MRE11	COG0420(Exonuclease)
VIT_00s0160g00030	0	0	0	0	0	0	CBI35596.3(unnamed protein product, partial [Vitis vinifera])
VIT_14s0066g00960	1320.31	1436.21	1054.63	2806.93	2274.41	1423.29	XP_002276266.1(PREDICTED: glutaredoxin [Vitis vinifera])	grxC, GLRX, GLRX2	COG0695(isocitrate dehydrogenase (NADp))	sp|Q9ZR41|GLRX_SOLLC(Glutaredoxin OS=Solanum lycopersicum OX=4081 PE=3 SV=1)
VIT_10s0003g00090	989.44	997.61	477.85	2494.01	1408.71	939.61	XP_002279836.1(PREDICTED: auxin-repressed 12.5 kDa protein isoform X1 [Vitis vinifera])		ENOG410YV4V(Auxin-repressed 12.5 kDa)	sp|Q05349|12KD_FRAAN(Auxin-repressed 12.5 kDa protein OS=Fragaria ananassa OX=3747 PE=2 SV=1)
VIT_14s0006g02280	914.81	1363.49	2269.49	1878.11	2067.09	2393.23	CBI33605.3(unnamed protein product, partial [Vitis vinifera])	CDK7	ENOG410XQDH(Cyclin-Dependent Kinase)	sp|P29620|CDKD1_ORYSJ(Cyclin-dependent kinase D-1 OS=Oryza sativa subsp. japonica OX=39947 GN=CDKD-1 PE=1 SV=1)
VIT_00s0160g00120	0	0	8.62	0	0	0	CBI35602.3(unnamed protein product, partial [Vitis vinifera])
VIT_00s0160g00130	23.37	17.45	16.64	16.64	15.95	17.76	CAN68413.1(hypothetical protein VITISV_034780 [Vitis vinifera])		ENOG410Z57J(-); ENOG410YWAP(-); COG0420(Exonuclease)	sp|Q9XGM2|MRE11_ARATH(Double-strand break repair protein MRE11 OS=Arabidopsis thaliana OX=3702 GN=MRE11 PE=1 SV=1)
VIT_00s0160g00140	0	0	0	0	0	0	CBI35605.3(unnamed protein product, partial [Vitis vinifera])	KIF2_24, MCAK	COG5059(Exonuclease)	sp|B9FMJ3|KN13A_ORYSJ(Kinesin-like protein KIN-13A OS=Oryza sativa subsp. japonica OX=39947 GN=KIN13A PE=1 SV=1)
VIT_00s0160g00150	0	0	0	0	0	0	CBI35606.3(unnamed protein product, partial [Vitis vinifera])	MRE11	COG0420(Exonuclease)
VIT_00s0160g00160	1.26	0.45	0.19	1.37	0.9	0	CBI19860.3(unnamed protein product, partial [Vitis vinifera])		ENOG410Z57J(-)
VIT_00s0160g00170	0	0	0	0	0	0
VIT_00s0160g00180	0	0	0	0	0	0	CBI35610.3(unnamed protein product, partial [Vitis vinifera])	H3	COG2036(-)	sp|Q9FX60|H3L1_ARATH(Histone H3-like 1 OS=Arabidopsis thaliana OX=3702 GN=At1g13370 PE=2 SV=3)
VIT_13s0064g01240	890.31	572.14	380.33	1819.6	939.1	800.16	XP_003633550.1(PREDICTED: 60S ribosomal protein L31 [Vitis vinifera])	RP-L31e, RPL31	COG2097((ribosomal) protein)	sp|Q9M573|RL31_PERFR(60S ribosomal protein L31 OS=Perilla frutescens OX=48386 GN=RPL31 PE=2 SV=1)
VIT_19s0090g00430	886.58	925.77	724.57	1949.94	1828.6	1428.6	XP_002280046.1(PREDICTED: ubiquitin-like protein 5 [Vitis vinifera])	UBL5, HUB1	ENOG4111UT0(Ubiquitin-like protein)	sp|Q9FGZ9|UBL5_ARATH(Ubiquitin-like protein 5 OS=Arabidopsis thaliana OX=3702 GN=UBL5 PE=3 SV=1)
VIT_00s0160g00240	0	0	0	0	0	0	XP_010665277.1(PREDICTED: TMV resistance protein N-like [Vitis vinifera])		COG5647(cullin 1); ENOG410ZJHJ(RPR); ENOG410ZP2Z(Retrotransposon protein); ENOG410YUKB(Retrotransposon protein)	sp|Q94AH6|CUL1_ARATH(Cullin-1 OS=Arabidopsis thaliana OX=3702 GN=CUL1 PE=1 SV=1)
VIT_00s0160g00250	0	0	0	0	0	0	CBI35612.3(unnamed protein product, partial [Vitis vinifera])	RP-L17e, RPL17	ENOG410Z09G(-); COG0091(The globular domain of the protein is located near the polypeptide exit tunnel on the outside of the subunit, while an extended beta-hairpin is found that lines the wall of the exit tunnel in the center of the 70S ribosome (By similarity))
VIT_00s0160g00270	0	0	0	0	0	0
VIT_00s0160g00280	0	0	0	0	0	0	CBI35613.3(unnamed protein product, partial [Vitis vinifera])
VIT_00s0160g00290	0	0	0	0	0	0
VIT_00s0160g00300	0	0	0	0	0	0
VIT_00s0160g00310	0	0	0	0	0	0	XP_010646831.2(PREDICTED: TMV resistance protein N-like, partial [Vitis vinifera])		ENOG4111VMD(Resistance protein); ENOG410ZAZ0(NB-ARC domain); COG4886(leucine Rich Repeat); ENOG41116MX(TIR)	sp|Q40392|TMVRN_NICGU(TMV resistance protein N OS=Nicotiana glutinosa OX=35889 GN=N PE=1 SV=1)
VIT_00s0160g00320	0	0	0	0	0	0	CAN83953.1(hypothetical protein VITISV_018322 [Vitis vinifera])		ENOG410ZAZ0(NB-ARC domain); COG4886(leucine Rich Repeat)	sp|Q9FL92|WRK16_ARATH(Probable WRKY transcription factor 16 OS=Arabidopsis thaliana OX=3702 GN=WRKY16 PE=3 SV=1)
VIT_00s0160g00330	3.01	5.34	0	0	0	0	XP_019073522.1(PREDICTED: uncharacterized protein LOC100854773 isoform X1 [Vitis vinifera])		ENOG4111KGG(M protein repeat protein); COG4886(leucine Rich Repeat)	sp|Q9SZ66|DSC1_ARATH(Disease resistance-like protein DSC1 OS=Arabidopsis thaliana OX=3702 GN=DSC1 PE=1 SV=1)
VIT_05s0020g03180	862.69	951.7	608.64	1740.68	1044.24	1132.98	XP_002281825.1(PREDICTED: photosystem I reaction center subunit II, chloroplastic [Vitis vinifera])	psaD	ENOG4111HAV(photosystem i)	sp|P12372|PSAD_SOLLC(Photosystem I reaction center subunit II, chloroplastic OS=Solanum lycopersicum OX=4081 GN=psaD PE=2 SV=1)
VIT_00s0160g00350	0	0	0.37	0	0	0	CAN66904.1(hypothetical protein VITISV_025136 [Vitis vinifera])		ENOG410Z7Z7(Pentatricopeptide repeat-containing protein)	sp|Q9C9H9|PP114_ARATH(Pentatricopeptide repeat-containing protein At1g71420 OS=Arabidopsis thaliana OX=3702 GN=PCMP-H70 PE=2 SV=1)
VIT_00s0160g00360	0.26	0.51	0.21	0.51	0	0	XP_010646047.2(PREDICTED: TMV resistance protein N-like isoform X1 [Vitis vinifera])		ENOG4111VMD(Resistance protein); ENOG410ZAZ0(NB-ARC domain); COG4886(leucine Rich Repeat); ENOG41116MX(TIR)	sp|Q40392|TMVRN_NICGU(TMV resistance protein N OS=Nicotiana glutinosa OX=35889 GN=N PE=1 SV=1)
VIT_00s0160g00370	0	0	0	0	0	0	CBI35619.3(unnamed protein product, partial [Vitis vinifera])	MRE11	ENOG410YWAP(-); COG0420(Exonuclease)	sp|Q9XGM2|MRE11_ARATH(Double-strand break repair protein MRE11 OS=Arabidopsis thaliana OX=3702 GN=MRE11 PE=1 SV=1)
VIT_00s0163g00010	0	0	0	0	0	0	CBI29175.3(unnamed protein product, partial [Vitis vinifera])	CCNB	COG5024(g2 mitotic-specific)
VIT_00s0163g00020	0.16	0.58	0	0.48	0.37	0	CBI27354.3(unnamed protein product, partial [Vitis vinifera])	ADCK, ABC1	COG0661(Required, probably indirectly, for the hydroxylation of 2-octaprenylphenol to 2-octaprenyl-6-hydroxy-phenol, the fourth step in ubiquinone biosynthesis (By similarity))	sp|Q5M7P6|ADCK1_XENTR(Uncharacterized aarF domain-containing protein kinase 1 OS=Xenopus tropicalis OX=8364 GN=adck1 PE=2 SV=1)
VIT_01s0011g05240	820.71	914.82	1208.84	209.16	213.72	468.89	PRQ40962.1(hypothetical protein RchiOBHm_Chr4g0441831 [Rosa chinensis])
VIT_00s0163g00040	0	0	0	0	0	0	CBI29178.3(unnamed protein product, partial [Vitis vinifera])	KARS, lysS	COG1190(lysyl-trna synthetase); COG0514(atp-dependent dna helicase)	sp|Q9ZPI1|SYKC_ARATH(Lysine--tRNA ligase, cytoplasmic OS=Arabidopsis thaliana OX=3702 GN=At3g11710 PE=1 SV=1)
VIT_00s0163g00050	0.55	0	0	0	0	0	XP_002283539.1(PREDICTED: argininosuccinate synthase, chloroplastic [Vitis vinifera])	argG, ASS1	COG0137(Citrulline--aspartate ligase)	sp|Q9SZX3|ASSY_ARATH(Argininosuccinate synthase, chloroplastic OS=Arabidopsis thaliana OX=3702 GN=At4g24830 PE=1 SV=3)
VIT_00s0163g00060	0	0	0	0	0	0	CBI29179.3(unnamed protein product, partial [Vitis vinifera])		ENOG41121N2(zinc ion binding)	sp|Q2HIJ8|RHB1A_ARATH(Probable E3 ubiquitin-protein ligase RHB1A OS=Arabidopsis thaliana OX=3702 GN=RHB1A PE=2 SV=1)
VIT_00s0163g00070	0	0	0	0	0	0	XP_002274043.1(PREDICTED: DNA-binding protein DDB_G0278111 [Vitis vinifera])	PDCD5, TFAR19	COG2118(zinc ion binding); ENOG410YBC8(CorA-like Mg2+ transporter protein)
VIT_00s0163g00080	0	0	0	0	0	0	XP_019077643.1(PREDICTED: endoplasmic reticulum metallopeptidase 1 isoform X3 [Vitis vinifera])		COG2234(peptidase m28)
VIT_00s0163g00100	0	0	0	0	0	0
VIT_00s0163g00150	0	0	0	0	0	0	CAN81083.1(hypothetical protein VITISV_028867 [Vitis vinifera])
VIT_17s0000g00830	779.38	391.13	43.27	250.49	392.63	97.51	XP_002284244.1(PREDICTED: bidirectional sugar transporter SWEET14 [Vitis vinifera])	SLC50A, SWEET	ENOG4111M4R(sugar transporter)	sp|B8BKP4|SWT14_ORYSI(Bidirectional sugar transporter SWEET14 OS=Oryza sativa subsp. indica OX=39946 GN=SWEET14 PE=2 SV=1)
VIT_00s0169g00050	0	0	0	0	0	0
VIT_00s0169g00060	0	0	0	0	0	0	CAN69505.1(hypothetical protein VITISV_008508 [Vitis vinifera])
VIT_00s0169g00070	0.91	1.08	0.88	1.44	0.91	0.85	CBI38987.3(unnamed protein product, partial [Vitis vinifera])			sp|F4I171|MD15A_ARATH(Mediator of RNA polymerase II transcription subunit 15a OS=Arabidopsis thaliana OX=3702 GN=MED15A PE=1 SV=1)
VIT_00s0169g00080	0	0	0	0	0	0	CBI38305.3(unnamed protein product, partial [Vitis vinifera])		ENOG410ZJVG(SH3 domain); ENOG4110148(SH3 domain)	sp|Q9C865|SH3P1_ARATH(SH3 domain-containing protein 1 OS=Arabidopsis thaliana OX=3702 GN=SH3P1 PE=1 SV=1)
VIT_00s0169g00090	0	0	0	0	0	0	CBI38308.3(unnamed protein product, partial [Vitis vinifera])		ENOG410XRTN(U-box domain-containing protein); ENOG410XRDX(BTB (POZ) domain containing)	sp|B9DHT4|ARIA_ARATH(ARM REPEAT PROTEIN INTERACTING WITH ABF2 OS=Arabidopsis thaliana OX=3702 GN=ARIA PE=1 SV=2)
VIT_00s0169g00100	0	0	0	0	0	0	CBI38309.3(unnamed protein product, partial [Vitis vinifera])	CAS1		sp|E2IUB0|CASS_KALDA(Cycloartenol synthase OS=Kalanchoe daigremontiana OX=23013 PE=1 SV=1)
VIT_00s0169g00110	0	0	0	0	0	0	CBI38310.3(unnamed protein product, partial [Vitis vinifera])	ADCK, ABC1
VIT_00s0173g00030	0	0	0	0.55	0	0	XP_002265379.2(PREDICTED: chromosome transmission fidelity protein 18 homolog [Vitis vinifera])	CTF18, CHL12	ENOG410XP8M(chromosome transmission fidelity)
VIT_00s0173g00040	0.15	0.32	0	0	0.09	0	CBI38383.3(unnamed protein product, partial [Vitis vinifera])	CTF18, CHL12	ENOG410XP8M(chromosome transmission fidelity)	sp|Q6NU40|CTF18_XENLA(Chromosome transmission fidelity protein 18 homolog OS=Xenopus laevis OX=8355 GN=chtf18 PE=2 SV=1)
VIT_00s0173g00060	0.93	0	0.72	0.45	0	0	CAN61494.1(hypothetical protein VITISV_001649 [Vitis vinifera])
VIT_00s0173g00070	0	0	0	0	0	0	CAN64406.1(hypothetical protein VITISV_003510 [Vitis vinifera])	CTF18, CHL12	ENOG410XP8M(chromosome transmission fidelity)	sp|Q8WVB6|CTF18_HUMAN(Chromosome transmission fidelity protein 18 homolog OS=Homo sapiens OX=9606 GN=CHTF18 PE=1 SV=1)
VIT_00s0173g00110	0	0	0	0	0	0	CAN75827.1(hypothetical protein VITISV_012551 [Vitis vinifera])	TPS	COG0380(synthase)	sp|Q9LRA7|TPS9_ARATH(Probable alpha,alpha-trehalose-phosphate synthase [UDP-forming] 9 OS=Arabidopsis thaliana OX=3702 GN=TPS9 PE=2 SV=1)
VIT_00s0173g00120	0	0	0	0	0	0	CAN69745.1(hypothetical protein VITISV_016318 [Vitis vinifera])
VIT_00s0173g00130	0.41	0.74	0.24	0	0	0	CBI38985.3(unnamed protein product, partial [Vitis vinifera])		COG0515(Serine Threonine protein kinase); COG4886(leucine Rich Repeat); ENOG410YCE2(STYKc)	sp|C0LGE0|Y1765_ARATH(Probable LRR receptor-like serine/threonine-protein kinase At1g07650 OS=Arabidopsis thaliana OX=3702 GN=At1g07650 PE=1 SV=1)
VIT_00s0173g00140	0	0.62	0	0.31	0	0.32	XP_019073541.1(PREDICTED: uncharacterized protein LOC104878067 isoform X1 [Vitis vinifera])	YCS4, CNAP1, CAPD2	COG5098(Regulatory subunit of the condensin complex, a complex required for conversion of interphase chromatin into mitotic-like condense chromosomes. The condensin complex probably introduces positive supercoils into relaxed DNA in the presence of type I topoisomerases and converts nicked DNA into positive knotted forms in the presence of type II topoisomerases (By similarity)); COG5098(Regulato…
VIT_00s0173g00150	0.58	0.44	0.4	0.8	0.58	0.9	CAN69505.1(hypothetical protein VITISV_008508 [Vitis vinifera])
VIT_00s0173g00170	0.52	0.4	0.17	0.43	0.48	0.37	CAN83513.1(hypothetical protein VITISV_003001 [Vitis vinifera])	RP-S7, MRPS7, rpsG	COG0049(One of the primary rRNA binding proteins, it binds directly to 16S rRNA where it nucleates assembly of the head domain of the 30S subunit. Is located at the subunit interface close to the decoding center, probably blocks exit of the E-site tRNA (By similarity))	sp|P69665|RR7_ILLPA(30S ribosomal protein S7, chloroplastic OS=Illicium parviflorum OX=13099 GN=rps7 PE=3 SV=1)
VIT_00s0173g00200	0	0	0	0	0	0
VIT_15s0046g02420	730.56	494.35	259.84	1515.16	342.1	391.76	NP_001267949.1(aquaporin PIP1-2 [Vitis vinifera])	PIP	COG0580(Channel that permits osmotically driven movement of water in both directions. It is involved in the osmoregulation and in the maintenance of cell turgor during volume expansion in rapidly growing cells. It mediates rapid entry or exit of water in response to abrupt changes in osmolarity (By similarity))	sp|P61838|PIP11_VICFA(Aquaporin PIP1.1 OS=Vicia faba OX=3906 GN=PIP1.1 PE=2 SV=1)
VIT_00s0173g00230	0	0	0	0	0	0
VIT_00s0173g00240	0	0	0	0	0	0	XP_010646065.1(PREDICTED: uncharacterized protein LOC100855068 isoform X1 [Vitis vinifera])	YCS4, CNAP1, CAPD2	COG5098(Regulatory subunit of the condensin complex, a complex required for conversion of interphase chromatin into mitotic-like condense chromosomes. The condensin complex probably introduces positive supercoils into relaxed DNA in the presence of type I topoisomerases and converts nicked DNA into positive knotted forms in the presence of type II topoisomerases (By similarity)); COG5098(Regulato…
VIT_00s0173g00250	0	0	0	0	0	0	CBI25799.3(unnamed protein product, partial [Vitis vinifera])		COG0515(Serine Threonine protein kinase); COG4886(leucine Rich Repeat); ENOG410YCE2(STYKc)	sp|C0LGE0|Y1765_ARATH(Probable LRR receptor-like serine/threonine-protein kinase At1g07650 OS=Arabidopsis thaliana OX=3702 GN=At1g07650 PE=1 SV=1)
VIT_05s0051g00590	665.62	587.18	164.16	196.53	152.82	179.56	XP_002285639.2(PREDICTED: probable pectate lyase 8 [Vitis vinifera])	pel	COG3866(pectate lyase activity)	sp|Q940Q1|PLY1_ARATH(Probable pectate lyase 1 OS=Arabidopsis thaliana OX=3702 GN=At1g04680 PE=2 SV=2)
VIT_00s0173g00270	0	0	0	0	0	0	CBI25801.3(unnamed protein product, partial [Vitis vinifera])	ADCK, ABC1
VIT_11s0016g04920	653.9	1108.77	2774.7	1772.28	2920.18	2759.72	XP_002285052.1(PREDICTED: early nodulin-93 [Vitis vinifera])		ENOG410YVQQ(early nodulin)	sp|Q02921|NO93_SOYBN(Early nodulin-93 OS=Glycine max OX=3847 PE=2 SV=1)
VIT_00s0174g00060	0	0	0	0	0	0	CBI38392.3(unnamed protein product, partial [Vitis vinifera])		ENOG4111CGR(-)
VIT_00s0174g00070	0.72	1.19	0.82	0.57	0.38	0.9	CBI38276.3(unnamed protein product, partial [Vitis vinifera])		COG0666(Ankyrin Repeat)
VIT_00s0174g00080	0	0	0	0	0	0	CBI38277.3(unnamed protein product, partial [Vitis vinifera])		COG0666(Ankyrin Repeat)
VIT_00s0174g00090	2.55	4.6	5.21	2.15	0.67	0	XP_010646682.1(PREDICTED: protein FAR1-RELATED SEQUENCE 5-like isoform X2 [Vitis vinifera])		ENOG410ZMIB(Ankyrin Repeat); ENOG41114E4(FAR1 DNA-binding domain); ENOG411181W(far-red impaired responsive); ENOG4111ADB(protein FAR1-RELATED SEQUENCE); ENOG41116VQ(far-red impaired responsive family protein)	sp|Q9SZL8|FRS5_ARATH(Protein FAR1-RELATED SEQUENCE 5 OS=Arabidopsis thaliana OX=3702 GN=FRS5 PE=1 SV=1)
VIT_00s0174g00100	3.37	2.95	2.87	2.22	3.71	3.17	CAN81121.1(hypothetical protein VITISV_030391 [Vitis vinifera])		ENOG41114E4(FAR1 DNA-binding domain); ENOG410ZMIB(FAR1 DNA-binding domain)
VIT_00s0174g00110	1.13	1.02	0.8	1.19	1.63	1.18	XP_002273015.2(PREDICTED: uncharacterized protein LOC100246515 [Vitis vinifera])		ENOG4111VJP(-)
VIT_00s0174g00120	8.93	10.96	8.6	7.64	11.01	7.67	CBI38280.3(unnamed protein product, partial [Vitis vinifera])		ENOG410ZMIB(FAR1 DNA-binding domain); ENOG411181W(far-red impaired responsive); ENOG41114E4(FAR1 DNA-binding domain); ENOG41116VQ(far-red impaired responsive family protein)	sp|Q9SZL8|FRS5_ARATH(Protein FAR1-RELATED SEQUENCE 5 OS=Arabidopsis thaliana OX=3702 GN=FRS5 PE=1 SV=1)
VIT_00s0174g00130	9.01	9.69	8.68	9.41	7.73	10.64	XP_019073552.1(PREDICTED: protein FAR1-RELATED SEQUENCE 3 isoform X1 [Vitis vinifera])		ENOG4111CH8(protein FAR1-RELATED SEQUENCE); ENOG411181W(far-red impaired responsive); ENOG410ZMIB(FAR1 DNA-binding domain); ENOG41114E4(FAR1 DNA-binding domain)	sp|Q9SZL8|FRS5_ARATH(Protein FAR1-RELATED SEQUENCE 5 OS=Arabidopsis thaliana OX=3702 GN=FRS5 PE=1 SV=1)
VIT_00s0174g00140	2.18	1.77	2.44	2.35	2.38	2.09	XP_010646073.1(PREDICTED: protein FAR1-RELATED SEQUENCE 3 [Vitis vinifera])		ENOG41114H3(FAR1 DNA-binding domain); ENOG41113A0(FAR1 DNA-binding domain); ENOG41117VF(FAR1 DNA-binding domain); ENOG410ZMIB(FAR1 DNA-binding domain); ENOG411181W(far-red impaired responsive); ENOG4111CH8(protein FAR1-RELATED SEQUENCE)	sp|Q9SZL8|FRS5_ARATH(Protein FAR1-RELATED SEQUENCE 5 OS=Arabidopsis thaliana OX=3702 GN=FRS5 PE=1 SV=1)
VIT_12s0028g01080	629.03	945.48	740.87	1322.69	1495.26	1256.94	XP_002283048.1(PREDICTED: oxygen-evolving enhancer protein 2, chloroplastic isoform X1 [Vitis vinifera])	psbP	ENOG4110ARY(Oxygen-evolving enhancer protein 2)	sp|Q9SLQ8|PSBP_CUCSA(Oxygen-evolving enhancer protein 2, chloroplastic OS=Cucumis sativus OX=3659 GN=PSBP PE=2 SV=1)
VIT_00s0174g00160	0.07	0	0.06	0	0	0	CBI38284.3(unnamed protein product, partial [Vitis vinifera])		ENOG410XR70(protein FAR1-RELATED SEQUENCE); ENOG4111SPQ(protein FAR1-RELATED SEQUENCE); ENOG4112B2K(protein FAR1-RELATED SEQUENCE); ENOG410ZUN8(DoH); ENOG410ZTC9(Eukaryotic cytochrome b561); ENOG410Y10S(Ferric-chelate reductase)	sp|Q0WRW8|B561K_ARATH(Cytochrome b561 and DOMON domain-containing protein At3g07570 OS=Arabidopsis thaliana OX=3702 GN=At3g07570 PE=2 SV=1)
VIT_00s0174g00170	1.78	1.77	0.48	1.32	1.48	0.14	XP_010646077.2(PREDICTED: uncharacterized protein LOC100852665 [Vitis vinifera])		ENOG4111MBV(expressed protein)
VIT_00s0174g00180	0	0	0	0	0	0	CBI38285.3(unnamed protein product, partial [Vitis vinifera])
VIT_00s0174g00190	179.8	166.31	150.03	189.5	171.87	152.34	PON83293.1(Ribosomal protein [Trema orientalis])	RP-L5e, RPL5	COG0256(This is one of the proteins that binds and probably mediates the attachment of the 5S RNA into the large ribosomal subunit, where it forms part of the central protuberance (By similarity))	sp|Q0JGY1|RL51_ORYSJ(60S ribosomal protein L5-1 OS=Oryza sativa subsp. japonica OX=39947 GN=RPL5A PE=2 SV=1)
VIT_00s0174g00200	31.8	31.28	29.2	24.78	30.88	26.61	XP_002266090.1(PREDICTED: GPN-loop GTPase 3 [Vitis vinifera])	K06883	ENOG410XPBZ(GPN-loop GTPase 3)	sp|Q4PF70|GPN3_USTMA(GPN-loop GTPase 3 OS=Ustilago maydis (strain 521 / FGSC 9021) OX=237631 GN=UMAG_01243 PE=3 SV=1)
VIT_00s0174g00210	0	0	0	0	0	0	CBI38289.3(unnamed protein product, partial [Vitis vinifera])	E1.1.1.195	COG1064(GPN-loop GTPase 3)	sp|Q9CAI3|CADH1_ARATH(Probable cinnamyl alcohol dehydrogenase 1 OS=Arabidopsis thaliana OX=3702 GN=CAD1 PE=2 SV=1)
VIT_00s0174g00220	0	0	0	0	0	0	CAN73267.1(hypothetical protein VITISV_034951 [Vitis vinifera])	E1.1.1.195	COG1064(alcohol dehydrogenase)	sp|Q9CAI3|CADH1_ARATH(Probable cinnamyl alcohol dehydrogenase 1 OS=Arabidopsis thaliana OX=3702 GN=CAD1 PE=2 SV=1)
VIT_00s0174g00230	0	0	0	0	0	0	CBI38290.3(unnamed protein product, partial [Vitis vinifera])		COG0678(peroxiredoxin); ENOG410XQ2E(peroxiredoxin)	sp|A9PCL4|PRX2_POPTR(Peroxiredoxin-2 OS=Populus trichocarpa OX=3694 PE=1 SV=1)
VIT_00s0174g00240	0	0	0	0	0	0	XP_002275026.1(PREDICTED: DEAD-box ATP-dependent RNA helicase 27 [Vitis vinifera])	DDX18, HAS1	COG0513(purine NTP-dependent helicase activity)	sp|Q84T03|RH27_ORYSJ(DEAD-box ATP-dependent RNA helicase 27 OS=Oryza sativa subsp. japonica OX=39947 GN=Os03g0802700 PE=3 SV=1)
VIT_00s0174g00250	0	0	0	0	0	0	CAN77282.1(hypothetical protein VITISV_018409 [Vitis vinifera])
VIT_08s0058g01210	627.54	699.03	1604.75	2058.7	1997.26	1293.03	CBI18043.3(unnamed protein product, partial [Vitis vinifera])		ENOG410YX3Q(Plant non-specific lipid-transfer proteins transfer phospholipids as well as galactolipids across membranes. May play a role in wax or cutin deposition in the cell walls of expanding epidermal cells and certain secretory tissues (By similarity)); ENOG410YT63(Plant non-specific lipid-transfer proteins transfer phospholipids as well as galactolipids across membranes. May play a role in …	sp|P85105|NLTP5_VITSX(Non-specific lipid-transfer protein P5 OS=Vitis sp. OX=3604 PE=1 SV=1)
VIT_00s0174g00270	0	0	0	0	0	0	XP_002273147.1(PREDICTED: probable cinnamyl alcohol dehydrogenase 1 [Vitis vinifera])	E1.1.1.195	COG1064(alcohol dehydrogenase)	sp|Q9CAI3|CADH1_ARATH(Probable cinnamyl alcohol dehydrogenase 1 OS=Arabidopsis thaliana OX=3702 GN=CAD1 PE=2 SV=1)
VIT_00s0174g00280	0	0	0	0	0	0	CBI38295.3(unnamed protein product, partial [Vitis vinifera])	E1.1.1.195	COG1064(alcohol dehydrogenase)	sp|Q9CAI3|CADH1_ARATH(Probable cinnamyl alcohol dehydrogenase 1 OS=Arabidopsis thaliana OX=3702 GN=CAD1 PE=2 SV=1)
VIT_00s0174g00290	2.35	2.2	2.11	1.31	1.1	1.55	XP_010646086.1(PREDICTED: uncharacterized protein LOC100852824 [Vitis vinifera])		ENOG4111H5Q(-)
VIT_02s0025g04340	609.64	3335.69	5518.28	1512.34	4415.06	4398.78	XP_002282917.2(PREDICTED: protein P21 [Vitis vinifera])		ENOG410YD4X(thaumatin-like protein)	sp|Q01591|TPM1_SOLLC(Osmotin-like protein TPM-1 (Fragment) OS=Solanum lycopersicum OX=4081 GN=TPM-1 PE=2 SV=1)
VIT_11s0016g04190	600.54	646.27	193	280.31	265.53	231.85	XP_002281292.2(PREDICTED: leucine-rich repeat extensin-like protein 4 [Vitis vinifera])		ENOG410Y973(leucine-rich repeat extensin-like protein)	sp|Q9LHF1|LRX4_ARATH(Leucine-rich repeat extensin-like protein 4 OS=Arabidopsis thaliana OX=3702 GN=LRX4 PE=1 SV=1)
VIT_00s0174g00320	17.04	13.41	12.49	9.75	12.12	8.33	XP_010646092.1(PREDICTED: mediator of RNA polymerase II transcription subunit 19a [Vitis vinifera])		ENOG410YHQE(Mediator of RNA polymerase II transcription subunit); ENOG410YKYB(-)	sp|Q9FMP0|MD19A_ARATH(Mediator of RNA polymerase II transcription subunit 19a OS=Arabidopsis thaliana OX=3702 GN=MED19A PE=1 SV=1)
VIT_18s0001g05040	586.93	512.61	217.45	1348.81	827	457.41	XP_003634471.1(PREDICTED: pollen-specific protein C13 [Vitis vinifera])		ENOG410YRT5(Pollen-specific protein)	sp|P33050|PSC13_MAIZE(Pollen-specific protein C13 OS=Zea mays OX=4577 GN=MGS1 PE=2 SV=1)
VIT_00s0179g00010	0	0	0	0	0	0	CBI25030.3(unnamed protein product, partial [Vitis vinifera])		COG0666(Ankyrin Repeat)
VIT_00s0179g00020	0	0	0	0	0	0	CBI25031.3(unnamed protein product, partial [Vitis vinifera])		COG0666(Ankyrin Repeat); ENOG41114C7(ANK)
VIT_00s0179g00030	0.04	0.04	0	0	0	0	CAN77514.1(hypothetical protein VITISV_002964 [Vitis vinifera])		COG0666(Ankyrin Repeat)	sp|Q810B6|ANFY1_MOUSE(Rabankyrin-5 OS=Mus musculus OX=10090 GN=Ankfy1 PE=1 SV=2)
VIT_00s0179g00040	0	0	0	0	0	0	XP_010646097.1(PREDICTED: uncharacterized protein LOC100247700 [Vitis vinifera])		COG0666(Ankyrin Repeat)
VIT_00s0179g00050	0	0	0	0	0	0	XP_010646097.1(PREDICTED: uncharacterized protein LOC100247700 [Vitis vinifera])		COG0666(Ankyrin Repeat); ENOG41114C7(ANK)
VIT_00s0179g00060	0	0	0	0	0	0	CBI25035.3(unnamed protein product, partial [Vitis vinifera])		ENOG41114C7(ANK); COG0666(Ankyrin Repeat)
VIT_00s0179g00070	0	0	0	0	0	0	XP_002274340.4(PREDICTED: uncharacterized protein LOC100259671 [Vitis vinifera])		COG0666(Ankyrin Repeat)
VIT_00s0179g00080	0	0	0	0	0	0	CBI25037.3(unnamed protein product, partial [Vitis vinifera])
VIT_00s0179g00090	52.45	47.08	45.68	54.5	57.5	47.64	XP_002274568.2(PREDICTED: protein TIFY 4B isoform X2 [Vitis vinifera])		ENOG4111C4B(TIFY); ENOG41121HH(TIFY)	sp|Q8GY55|TIF4B_ARATH(Protein TIFY 4B OS=Arabidopsis thaliana OX=3702 GN=TIFY4B PE=1 SV=1)
VIT_00s0179g00100	52.15	35.83	32.13	35.6	28.05	31.76	XP_002280519.2(PREDICTED: ETO1-like protein 1 [Vitis vinifera])		ENOG410ZP3V(Ethylene-overproduction protein)	sp|Q9ZQX6|ETOL1_ARATH(ETO1-like protein 1 OS=Arabidopsis thaliana OX=3702 GN=EOL1 PE=1 SV=1)
VIT_00s0179g00110	3.08	3.76	3.68	4.35	5.48	4.42	XP_010646118.1(PREDICTED: probable protein phosphatase 2C 51 isoform X1 [Vitis vinifera])	PPM1K, PP2CM	COG0631(Ethylene-overproduction protein)	sp|Q93YS2|P2C51_ARATH(Probable protein phosphatase 2C 51 OS=Arabidopsis thaliana OX=3702 GN=At3g63340 PE=2 SV=2)
VIT_00s0179g00130	0	0	0	0	0	0	XP_019073569.1(PREDICTED: uncharacterized protein LOC100263200 isoform X1 [Vitis vinifera])		COG0631(Ethylene-overproduction protein)
VIT_00s0179g00140	3.62	3.65	3.3	1.85	1.86	1.88	XP_019073569.1(PREDICTED: uncharacterized protein LOC100263200 isoform X1 [Vitis vinifera])		COG0631(Phosphatase)	sp|Q93YS2|P2C51_ARATH(Probable protein phosphatase 2C 51 OS=Arabidopsis thaliana OX=3702 GN=At3g63340 PE=2 SV=2)
VIT_01s0010g00980	547.71	505.98	367.21	183.69	209.36	167.19	PON47699.1(S-adenosyl-l-methionine decarboxylase leader peptide [Trema orientalis])	speD, AMD1	ENOG410Z6HC(S-adenosyl-l-methionine decarboxylase leader peptide); ENOG410XRN0(S-adenosylmethionine decarboxylase proenzyme)
VIT_00s0179g00160	1.47	1.31	0.15	0.45	0.9	3.47
VIT_00s0179g00170	0	0.03	0	0	0	0	XP_010646129.1(PREDICTED: protein indeterminate-domain 12 [Vitis vinifera])		COG5048(Transcription factor); ENOG410YBH1(ZnF_C2H2)	sp|O22759|IDD12_ARATH(Protein indeterminate-domain 12 OS=Arabidopsis thaliana OX=3702 GN=IDD12 PE=2 SV=2)
VIT_00s0179g00180	3.16	1.94	3.93	4.02	6.17	5.07	CBI25045.3(unnamed protein product, partial [Vitis vinifera])		ENOG410YMM3(-); ENOG410XQDR(Domain-Containing protein)
VIT_16s0022g00990	524.99	848.03	1133.8	1061.19	1968.35	2489.48	XP_010662475.2(PREDICTED: acetolactate synthase 2, chloroplastic-like [Vitis vinifera])	E2.2.1.6L, ilvB, ilvG, ilvI	COG0028(Pentatricopeptide repeat-containing protein)	sp|P17597|ILVB_ARATH(Acetolactate synthase, chloroplastic OS=Arabidopsis thaliana OX=3702 GN=ALS PE=1 SV=1)
VIT_00s0179g00200	0	0.3	0	0	0	0	XP_002274733.1(PREDICTED: transmembrane emp24 domain-containing protein p24beta3 isoform X1 [Vitis vinifera])	TMED2, EMP24	ENOG410XQCK(Domain-Containing protein)	sp|Q9LIL4|P24B3_ARATH(Transmembrane emp24 domain-containing protein p24beta3 OS=Arabidopsis thaliana OX=3702 GN=At3g22845 PE=2 SV=1)
VIT_04s0023g01710	520.78	771.9	904.93	243.24	291.25	481.53	CBI17523.3(unnamed protein product, partial [Vitis vinifera])
VIT_18s0041g00430	488.93	502.53	292.68	243.49	230.92	238.92	XP_002267428.1(PREDICTED: patellin-3 [Vitis vinifera])		ENOG410XRSQ(-)	sp|Q9M0R2|PATL5_ARATH(Patellin-5 OS=Arabidopsis thaliana OX=3702 GN=PATL5 PE=1 SV=2)
VIT_00s0179g00230	0	0	0	0	0	0	CBI25050.3(unnamed protein product, partial [Vitis vinifera])
VIT_00s0179g00240	3.74	3.37	3.73	2.91	2.26	3.03	CBI25051.3(unnamed protein product, partial [Vitis vinifera])
VIT_00s0179g00250	0	0	5.18	0	0	6.84	CBI25052.3(unnamed protein product, partial [Vitis vinifera])
VIT_14s0108g00460	472.98	432.67	338.63	952.76	604.88	569.09	XP_002283256.1(PREDICTED: 40S ribosomal protein S9-2 [Vitis vinifera])	RP-S9e, RPS9	COG0522(One of the primary rRNA binding proteins, it binds directly to 16S rRNA where it nucleates assembly of the body of the 30S subunit (By similarity))	sp|Q9FLF0|RS92_ARATH(40S ribosomal protein S9-2 OS=Arabidopsis thaliana OX=3702 GN=RPS9C PE=1 SV=1)
VIT_02s0033g00450	443.38	327.84	557.57	872.78	640.15	389.45	BAD18979.1(myb-related transcription factor VvMYBA3 [Vitis vinifera])	MYBP	COG5147(Myblike DNAbinding domain containing protein)	sp|Q9FNV8|MY114_ARATH(Transcription factor MYB114 OS=Arabidopsis thaliana OX=3702 GN=MYB114 PE=1 SV=1)
VIT_00s0179g00280	0.47	1.69	0.23	0.84	1.42	0.88	XP_002274848.1(PREDICTED: calmodulin-like protein 8 [Vitis vinifera])	CML	COG5126(-)	sp|O23320|CML8_ARATH(Calmodulin-like protein 8 OS=Arabidopsis thaliana OX=3702 GN=CML8 PE=1 SV=1)
VIT_00s0179g00290	36.78	36.89	33	34.91	34.46	32.56	XP_010646137.1(PREDICTED: peptidyl-prolyl cis-trans isomerase CYP63 isoform X2 [Vitis vinifera])	PPIG	COG0652(peptidyl-prolyl cis-trans isomerase activity)	sp|Q9LY75|CYP63_ARATH(Peptidyl-prolyl cis-trans isomerase CYP63 OS=Arabidopsis thaliana OX=3702 GN=CYP63 PE=1 SV=1)
VIT_00s0179g00300	100.61	118.28	89.14	115.63	131.02	112.57	XP_002281313.1(PREDICTED: 2-methyl-6-phytyl-1,4-hydroquinone methyltransferase, chloroplastic [Vitis vinifera])	VTE3, APG1	COG0500(Methyltransferase)	sp|P23525|IN37_SPIOL(2-methyl-6-phytyl-1,4-hydroquinone methyltransferase, chloroplastic OS=Spinacia oleracea OX=3562 PE=1 SV=1)
VIT_00s0179g00310	0	0	0	0	0	0	XP_002274875.1(PREDICTED: ammonium transporter 3 member 1 [Vitis vinifera])	amt, AMT, MEP	COG0004(ammonium Transporter)	sp|Q84KJ6|AMT31_ORYSJ(Ammonium transporter 3 member 1 OS=Oryza sativa subsp. japonica OX=39947 GN=AMT3-1 PE=2 SV=1)
VIT_00s0179g00320	43.3	41.28	19.34	45.17	33.4	19.77	XP_002274907.2(PREDICTED: protein LONGIFOLIA 2 isoform X2 [Vitis vinifera])		ENOG410YFY6(expressed protein)
VIT_00s0179g00330	0	0	0	0	0	0	XP_003634993.2(PREDICTED: beta-carotene isomerase D27, chloroplastic [Vitis vinifera])	DWARF27	ENOG410YG2E(-)	sp|C7AU21|D27_ORYSJ(Beta-carotene isomerase D27, chloroplastic OS=Oryza sativa subsp. japonica OX=39947 GN=D27 PE=1 SV=1)
VIT_00s0179g00340	0	0.24	0	0.36	0	0.23	XP_002281266.1(PREDICTED: histone H2A variant 1 [Vitis vinifera])	H2A	COG5262(-)	sp|O23628|H2AV1_ARATH(Histone H2A variant 1 OS=Arabidopsis thaliana OX=3702 GN=H2AV PE=1 SV=1)
VIT_00s0179g00350	27.96	30.98	23.32	22.19	20.37	18.86	XP_002280899.1(PREDICTED: pyruvate kinase isozyme A, chloroplastic [Vitis vinifera])	PK, pyk	COG0469(histone h2a)	sp|Q43117|KPYA_RICCO(Pyruvate kinase isozyme A, chloroplastic OS=Ricinus communis OX=3988 PE=1 SV=1)
VIT_00s0179g00360	156.4	131.69	51.3	128.35	77.69	67.08	XP_002280916.1(PREDICTED: uncharacterized protein LOC100245954 [Vitis vinifera])		ENOG4111S35(Plant-specific domain TIGR01615 family protein)
VIT_08s0007g08220	413.69	327.45	219.09	3.18	14.15	5.99
VIT_09s0002g02430	412.28	304.78	335.39	176.38	117.95	140.09	XP_002276193.2(PREDICTED: ABC transporter C family member 8-like [Vitis vinifera])	ABCC2	COG1132((ABC) transporter)	sp|Q8LGU1|AB8C_ARATH(ABC transporter C family member 8 OS=Arabidopsis thaliana OX=3702 GN=ABCC8 PE=2 SV=3)
VIT_14s0060g02110	401.36	375.36	265.77	845.08	529.59	481.49	XP_002283649.1(PREDICTED: 40S ribosomal protein S21 [Vitis vinifera])	RP-S21e, RPS21	ENOG4112266(40S ribosomal protein S21)	sp|Q3E902|RS212_ARATH(40S ribosomal protein S21-2 OS=Arabidopsis thaliana OX=3702 GN=RPS21C PE=1 SV=2)
VIT_00s0181g00020	9.07	8.13	5.57	6.77	5.49	6.05	XP_002270292.2(PREDICTED: vacuolar protein 8 [Vitis vinifera])		ENOG410XRTN(Transporter)	sp|Q6FJV1|VAC8_CANGA(Vacuolar protein 8 OS=Candida glabrata (strain ATCC 2001 / CBS 138 / JCM 3761 / NBRC 0622 / NRRL Y-65) OX=284593 GN=VAC8 PE=3 SV=3)
VIT_00s0181g00030	16.6	16.53	20.69	27.61	35.05	41.79	CAN66467.1(hypothetical protein VITISV_016564 [Vitis vinifera])
VIT_02s0033g01100	389.81	310.86	264.4	16.81	46.48	19.18	CBI37449.3(unnamed protein product, partial [Vitis vinifera])		ENOG4111BRJ(-)
VIT_00s0181g00050	1.69	0.56	0.65	2.02	2.16	1.81	XP_003635001.1(PREDICTED: uncharacterized protein LOC100854501 [Vitis vinifera])		ENOG4111AC2(-); ENOG41106GJ(-)
VIT_17s0000g02900	388.64	357.46	303.62	173.14	172.94	173.15	XP_002280824.1(PREDICTED: ATP synthase subunit beta, mitochondrial [Vitis vinifera])	ATPeF1B, ATP5B, ATP2	COG0055(Produces ATP from ADP in the presence of a proton gradient across the membrane. The catalytic sites are hosted primarily by the beta subunits (By similarity))	sp|P19023|ATPBM_MAIZE(ATP synthase subunit beta, mitochondrial OS=Zea mays OX=4577 GN=ATPB PE=2 SV=1)
VIT_00s0181g00070	0	0	0	0	0	0	CBI23306.3(unnamed protein product, partial [Vitis vinifera])		COG5254(Heterogeneous nuclear ribonucleoprotein U-like)
VIT_00s0181g00080	0	0	0	0	0	0.1	XP_002274518.1(PREDICTED: F-box protein At1g61340 [Vitis vinifera])		ENOG410YXQR(F-box protein); ENOG410XS4K(F-box protein)	sp|O65416|SKI27_ARATH(F-box protein SKIP27 OS=Arabidopsis thaliana OX=3702 GN=SKIP27 PE=1 SV=2)
VIT_05s0077g01580	375.23	1943.67	1217.04	1318.55	1634.94	2063.65	XP_002274242.1(PREDICTED: major allergen Pru av 1 [Vitis vinifera])		ENOG410ZD18(Pathogenesis-related protein); ENOG410YZ38(Pathogenesis-related protein)	sp|O24248|PRU1_PRUAV(Major allergen Pru av 1 OS=Prunus avium OX=42229 GN=PRUA1 PE=1 SV=1)
VIT_00s0181g00100	11.06	10.91	11.63	9.83	11.51	10.9	XP_003635003.2(PREDICTED: heterogeneous nuclear ribonucleoprotein U-like protein 1 isoform X1 [Vitis vinifera])	HNRNPUL1, E1BAP5	ENOG410XSBV(Heterogeneous nuclear ribonucleoprotein U-like)	sp|Q8VDM6|HNRL1_MOUSE(Heterogeneous nuclear ribonucleoprotein U-like protein 1 OS=Mus musculus OX=10090 GN=Hnrnpul1 PE=1 SV=1)
VIT_00s0181g00110	0	0	0	0	0	0	CBI23310.3(unnamed protein product, partial [Vitis vinifera])		COG5254(ARV1 homolog (S. cerevisiae))
VIT_00s0181g00120	56.36	101.01	91.25	117.81	82	89.27	CAN78502.1(hypothetical protein VITISV_023070 [Vitis vinifera])		ENOG410XS4K(WD repeat containing, antisense to TP53); COG5032(phosphatidylinositol kinase activity); COG5032(phosphatidylinositol kinase activity); COG5032(phosphatidylinositol kinase activity); COG5032(phosphatidylinositol kinase activity); COG5032(phosphatidylinositol kinase activity)	sp|Q60525|WAP53_MESAU(Telomerase Cajal body protein 1 OS=Mesocricetus auratus OX=10036 GN=Wrap53 PE=2 SV=1)
VIT_00s0181g00130	1.15	0.72	0.88	1.22	2.48	0.39	XP_002271233.2(PREDICTED: bifunctional riboflavin kinase/FMN phosphatase [Vitis vinifera])	FHY	COG0196(WD repeat containing, antisense to TP53)	sp|Q84MD8|FHYRK_ARATH(Bifunctional riboflavin kinase/FMN phosphatase OS=Arabidopsis thaliana OX=3702 GN=FHY PE=1 SV=1)
VIT_00s0181g00140	62.52	27.31	56.12	32.28	28.53	29.07	XP_003634998.1(PREDICTED: bifunctional riboflavin kinase/FMN phosphatase isoform X1 [Vitis vinifera])	FHY	COG0196(riboflavin biosynthesis protein ribF)	sp|Q84MD8|FHYRK_ARATH(Bifunctional riboflavin kinase/FMN phosphatase OS=Arabidopsis thaliana OX=3702 GN=FHY PE=1 SV=1)
VIT_00s0181g00150	1.02	1.87	1.63	1.31	0.91	1.83	XP_010646154.1(PREDICTED: F-box protein At5g03100 [Vitis vinifera])		ENOG410ZUW1(F-box LRR-repeat protein); ENOG41116XT(-); ENOG41106EX(-); ENOG410Z2D0(-); ENOG4111C2X(-); ENOG410XNVQ(Guanine nucleotide binding protein (G protein) alpha)	sp|Q9LYZ2|FBL80_ARATH(Putative F-box/LRR-repeat protein At5g02930 OS=Arabidopsis thaliana OX=3702 GN=At5g02930 PE=4 SV=1)
VIT_00s0181g00160	4.85	3.91	6.23	4.71	5.48	5.84	CBI23316.3(unnamed protein product, partial [Vitis vinifera])		ENOG410ZUW1(F-box LRR-repeat protein); ENOG4111C2X(- F-box, LRR and FBD domain containing protein, expressed); ENOG41106EX(F-box LRR-repeat protein); ENOG4111AER(F-box domain containing protein, expressed); ENOG410ZGQS(F-box domain containing protein, expressed); ENOG410XNVQ(Guanine nucleotide binding protein (G protein) alpha)	sp|Q9LV26|FBL45_ARATH(Putative F-box/LRR-repeat protein At3g18150 OS=Arabidopsis thaliana OX=3702 GN=At3g18150 PE=4 SV=2)
VIT_00s0181g00170	0	0	0	0	0	0	CBI23317.3(unnamed protein product, partial [Vitis vinifera])		ENOG410ZUW1(F-box LRR-repeat protein); ENOG410XNVQ(Guanine nucleotide binding protein (G protein) alpha); ENOG4111AER(F-box domain containing protein, expressed); ENOG410ZGQS(F-box LRR-repeat protein); ENOG410Z2D0(F-box LRR-repeat protein)	sp|Q9LYZ2|FBL80_ARATH(Putative F-box/LRR-repeat protein At5g02930 OS=Arabidopsis thaliana OX=3702 GN=At5g02930 PE=4 SV=1)
VIT_00s0181g00180	0.91	0.19	0.08	1.23	0.3	0.33	XP_003634999.1(PREDICTED: chlorophyll a-b binding protein 13, chloroplastic [Vitis vinifera])	LHCB3	ENOG410YAI6(Chlorophyll A-B binding protein)	sp|Q9S7M0|CB3_ARATH(Chlorophyll a-b binding protein 3, chloroplastic OS=Arabidopsis thaliana OX=3702 GN=LHCB3 PE=1 SV=1)
VIT_14s0066g01350	368.44	335.16	328.13	957.59	693.68	658.62
VIT_00s0181g00200	0.77	0.8	0.16	0.64	0.1	0.69	XP_002274150.2(PREDICTED: chlorophyll a-b binding protein 13, chloroplastic [Vitis vinifera])	LHCB3	ENOG410YAI6(Chlorophyll A-B binding protein)	sp|Q9S7M0|CB3_ARATH(Chlorophyll a-b binding protein 3, chloroplastic OS=Arabidopsis thaliana OX=3702 GN=LHCB3 PE=1 SV=1)
VIT_00s0181g00210	4.2	2.47	4.13	2.77	2.3	2.34	XP_010646155.1(PREDICTED: anaphase-promoting complex subunit 4 isoform X2 [Vitis vinifera])	APC4	ENOG410XPXK(anaphase promoting complex subunit 4)	sp|O65418|APC4_ARATH(Anaphase-promoting complex subunit 4 OS=Arabidopsis thaliana OX=3702 GN=APC4 PE=2 SV=2)
VIT_15s0046g00270	357.86	372.84	325.61	944.37	648.06	532.78	CBI40567.3(unnamed protein product, partial [Vitis vinifera])		ENOG410YYM4(Fiber protein Fb11)
VIT_01s0244g00150	351.09	269.07	301.66	110.57	86.95	132.97	XP_002268849.1(PREDICTED: auxin response factor 2 [Vitis vinifera])		ENOG4110RNJ(auxin response factor)	sp|Q2LAJ3|ARF2A_SOLLC(Auxin response factor 2A OS=Solanum lycopersicum OX=4081 GN=ARF2A PE=1 SV=1)
VIT_00s0181g00240	69.11	72.12	89.13	89.64	82.47	100.21	XP_003635000.1(PREDICTED: ribosomal RNA-processing protein 17 isoform X1 [Vitis vinifera])	RRP17, NOL12	ENOG410XZ3I(Nucleolar protein 12 (25kDa))
VIT_18s0001g03580	348.38	576.3	762.71	771.16	1352.5	1606.84	XP_002285835.1(PREDICTED: ubiquitin-fold modifier 1 [Vitis vinifera])	UFM1	ENOG4111TVI(Ubiquitin-fold modifier 1)	sp|Q94DM8|UFM1_ORYSJ(Ubiquitin-fold modifier 1 OS=Oryza sativa subsp. japonica OX=39947 GN=Os01g0962400 PE=3 SV=1)
VIT_13s0064g00670	342.38	477.9	300.18	974.14	901.99	691.92	XP_002277909.1(PREDICTED: photosystem II 5 kDa protein, chloroplastic [Vitis vinifera])		ENOG410Z5TB(Photosystem II 5 kDa protein)	sp|P31336|PST2_GOSHI(Photosystem II 5 kDa protein, chloroplastic OS=Gossypium hirsutum OX=3635 GN=PSBT PE=4 SV=1)
VIT_00s0183g00010	0	0	0	0	0	0	XP_010646170.1(PREDICTED: LOW QUALITY PROTEIN: actin-like [Vitis vinifera])	ACTF	COG5277(B3 domain-containing protein)	sp|P53492|ACT7_ARATH(Actin-7 OS=Arabidopsis thaliana OX=3702 GN=ACT7 PE=1 SV=1)
VIT_00s0183g00020	0	0	0	0	0	0	CBI40954.3(unnamed protein product, partial [Vitis vinifera])
VIT_00s0183g00030	0	0	0	0	0	0	XP_010647952.1(PREDICTED: TIP41-like protein isoform X1 [Vitis vinifera])	TIPRL, TIP41	ENOG410XT96(TIP41, TOR signaling pathway regulator-like (S. cerevisiae))	sp|Q8VXY4|TIPRL_ARATH(TIP41-like protein OS=Arabidopsis thaliana OX=3702 GN=TIP41L PE=2 SV=1)
VIT_00s0183g00040	0	0	0	0	0	0	XP_010646172.1(PREDICTED: importin subunit alpha-6-like [Vitis vinifera])		COG5064(TIP41, TOR signaling pathway regulator-like (S. cerevisiae))	sp|Q9SLX0|IMA1B_ORYSJ(Importin subunit alpha-1b OS=Oryza sativa subsp. japonica OX=39947 GN=Os05g0155601 PE=1 SV=2)
VIT_16s0022g02110	334.76	278.1	212.26	117.42	91.47	98.42	XP_002269873.2(PREDICTED: DEAD-box ATP-dependent RNA helicase 7 [Vitis vinifera])	DDX21	COG0513(Embryo-specific protein 3, (ATS3))	sp|Q41382|RH7_SPIOL(DEAD-box ATP-dependent RNA helicase 7 OS=Spinacia oleracea OX=3562 GN=RH7 PE=2 SV=1)
VIT_00s0183g00060	0.41	0.28	0.63	0.21	0.58	0.66	CAN83339.1(hypothetical protein VITISV_027783 [Vitis vinifera])		COG2801(Retrotransposon protein)
VIT_00s0183g00070	0	0	0	0	0	0	CAN60182.1(hypothetical protein VITISV_005649 [Vitis vinifera])
VIT_00s0183g00100	0	0	0	0	0	0	CBI35651.3(unnamed protein product, partial [Vitis vinifera])
VIT_00s0183g00130	0	0	0	0	0	0
VIT_00s0183g00140	0	0	0	0	0	0	CAN74135.1(hypothetical protein VITISV_035476 [Vitis vinifera])	E1.1.1.40, maeB	COG0281(malic enzyme)	sp|P37223|MAOX_MESCR(NADP-dependent malic enzyme OS=Mesembryanthemum crystallinum OX=3544 GN=MOD1 PE=2 SV=1)
VIT_00s0183g00150	0	0	0	0	0	0	CAN74136.1(hypothetical protein VITISV_035477 [Vitis vinifera])		ENOG410XR4E(rho GTPase activating protein)	sp|Q8RWQ4|RGAP7_ARATH(Rho GTPase-activating protein 7 OS=Arabidopsis thaliana OX=3702 GN=ROPGAP7 PE=2 SV=1)
VIT_00s0183g00160	0	0	0	0	0	0	CAN68184.1(hypothetical protein VITISV_007862 [Vitis vinifera])
VIT_00s0183g00180	0	0	0	0	0	0	CBI35652.3(unnamed protein product, partial [Vitis vinifera])
VIT_00s0183g00200	0	0	0	0	0	0	CAN77247.1(hypothetical protein VITISV_021658 [Vitis vinifera])
VIT_00s0183g00210	0	0	0	0	0	0	XP_010646172.1(PREDICTED: importin subunit alpha-6-like [Vitis vinifera])		COG5064(importin subunit alpha)	sp|Q71VM4|IMA1A_ORYSJ(Importin subunit alpha-1a OS=Oryza sativa subsp. japonica OX=39947 GN=Os01g0253300 PE=1 SV=2)
VIT_00s0183g00220	0	0	0	0	0	0	CBI35655.3(unnamed protein product, partial [Vitis vinifera])	E1.11.1.11	COG0376(Bifunctional enzyme with both catalase and broad- spectrum peroxidase activity (By similarity))	sp|Q05431|APX1_ARATH(L-ascorbate peroxidase 1, cytosolic OS=Arabidopsis thaliana OX=3702 GN=APX1 PE=1 SV=2)
VIT_00s0183g00230	0	0	0	0	0	0
VIT_00s0183g00240	0.12	0	0	0	0	0	CAN69915.1(hypothetical protein VITISV_044271 [Vitis vinifera])	EEF1A	COG5256(This protein promotes the GTP-dependent binding of aminoacyl-tRNA to the A-site of ribosomes during protein biosynthesis (By similarity))	sp|Q03033|EF1A_WHEAT(Elongation factor 1-alpha OS=Triticum aestivum OX=4565 GN=TEF1 PE=2 SV=1)
VIT_00s0183g00250	0	0	0	0	0	0	CAN81887.1(hypothetical protein VITISV_021500 [Vitis vinifera])
VIT_00s0184g00010	9.63	7.62	8.61	16.84	13.1	10.85	XP_003635007.3(PREDICTED: ethylene-responsive transcription factor-like protein At4g13040 [Vitis vinifera])		ENOG4111S5C(AP2 domain containing protein, expressed)	sp|Q56XP9|ERFL1_ARATH(Ethylene-responsive transcription factor-like protein At4g13040 OS=Arabidopsis thaliana OX=3702 GN=At4g13040 PE=2 SV=2)
VIT_00s0184g00020	16.63	15.31	15.09	19.76	16.73	13.68	XP_002265905.2(PREDICTED: uncharacterized protein LOC100245423 [Vitis vinifera])		ENOG41124DU(mitochondrial import inner membrane translocase subunit TIM17)
VIT_00s0184g00030	26.95	23.87	22.36	37.19	33.31	26.53	XP_003635010.1(PREDICTED: FHA domain-containing protein FHA2 [Vitis vinifera])		COG5025(forkhead box)	sp|Q945P0|FHA1_TOBAC(Transcriptional activator FHA1 OS=Nicotiana tabacum OX=4097 GN=FHA1 PE=1 SV=1)
VIT_06s0004g04700	319.21	325.08	459.78	623.3	322.42	537.01	XP_002283749.1(PREDICTED: outer envelope pore protein 16, chloroplastic [Vitis vinifera])		ENOG410YKVU(Tim17/Tim22/Tim23/Pmp24 family)	sp|Q41050|OEP16_PEA(Outer envelope pore protein 16, chloroplastic OS=Pisum sativum OX=3888 GN=OEP16 PE=1 SV=1)
VIT_00s0184g00050	17.54	12.32	8.46	12.62	11.23	14.2	XP_002266257.2(PREDICTED: B-cell receptor-associated protein 31 [Vitis vinifera])	BCAP31, BAP31	COG5374(b-cell receptor-associated protein)
VIT_17s0000g03730	318.39	327.78	306.49	782.07	690.45	576.31	XP_002276810.1(PREDICTED: NADH dehydrogenase [ubiquinone] 1 beta subcomplex subunit 10-B [Vitis vinifera])	NDUFB10	ENOG4111MMM(NADH dehydrogenase (ubiquinone) 1 beta subcomplex)	sp|Q94C12|NDBAB_ARATH(NADH dehydrogenase [ubiquinone] 1 beta subcomplex subunit 10-B OS=Arabidopsis thaliana OX=3702 GN=At3g18410 PE=3 SV=1)
VIT_00s0184g00070	0	0	0	0	0	0	XP_002279975.1(PREDICTED: pyruvate kinase isozyme A, chloroplastic [Vitis vinifera])	PK, pyk	COG0469(Pyruvate kinase)	sp|Q43117|KPYA_RICCO(Pyruvate kinase isozyme A, chloroplastic OS=Ricinus communis OX=3988 PE=1 SV=1)
VIT_00s0184g00100	0	0	0	0	0	0	XP_010646177.1(PREDICTED: pyruvate kinase isozyme A, chloroplastic-like [Vitis vinifera])	PK, pyk	COG0469(Pyruvate kinase)	sp|Q43117|KPYA_RICCO(Pyruvate kinase isozyme A, chloroplastic OS=Ricinus communis OX=3988 PE=1 SV=1)
VIT_00s0184g00110	0.29	0.22	0	0.29	0.58	0	XP_003635006.1(PREDICTED: auxin-induced in root cultures protein 12 [Vitis vinifera])		ENOG410XR70(Pyruvate kinase); ENOG410Y10S(auxin-responsive protein)	sp|Q94BT2|AIR12_ARATH(Auxin-induced in root cultures protein 12 OS=Arabidopsis thaliana OX=3702 GN=AIR12 PE=1 SV=3)
VIT_12s0034g01950	316.75	310.66	662.7	53.56	91.46	115.49	XP_002269304.1(PREDICTED: glutelin type-A 3 isoform X1 [Vitis vinifera])		ENOG41115JH(globulin seed storage protein 2-like); ENOG410YDMX(glutelin type-A 1-like)	sp|P07730|GLUA2_ORYSJ(Glutelin type-A 2 OS=Oryza sativa subsp. japonica OX=39947 GN=GLUA2 PE=1 SV=1)
VIT_00s0184g00130	0	0	0	0	0	0	XP_019073586.1(PREDICTED: TMV resistance protein N isoform X1 [Vitis vinifera])		COG4886(leucine Rich Repeat)
VIT_00s0184g00140	1.47	0	0	2.91	0	0	CBI29417.3(unnamed protein product, partial [Vitis vinifera])
VIT_00s0184g00160	0	0	0	0	0	0	CBI29418.3(unnamed protein product, partial [Vitis vinifera])
VIT_00s0184g00170	0	18.61	0	0	0	0	XP_002269754.2(PREDICTED: pentatricopeptide repeat-containing protein At1g71420 [Vitis vinifera])
VIT_00s0184g00180	0	0	0	0	0	0	XP_002269754.2(PREDICTED: pentatricopeptide repeat-containing protein At1g71420 [Vitis vinifera])		ENOG410Z7Z7(Pentatricopeptide repeat-containing protein)	sp|Q9C9H9|PP114_ARATH(Pentatricopeptide repeat-containing protein At1g71420 OS=Arabidopsis thaliana OX=3702 GN=PCMP-H70 PE=2 SV=1)
VIT_00s0184g00190	12.76	7.18	7.5	11.04	5.92	4.16	CAN72924.1(hypothetical protein VITISV_027142 [Vitis vinifera])		ENOG410XRTN(U-box domain-containing protein); ENOG410XRDX(BTB (POZ) domain containing)	sp|B9DHT4|ARIA_ARATH(ARM REPEAT PROTEIN INTERACTING WITH ABF2 OS=Arabidopsis thaliana OX=3702 GN=ARIA PE=1 SV=2)
VIT_08s0040g01410	309.59	320.66	290.05	727.7	510.31	512.87	XP_002282270.1(PREDICTED: uncharacterized protein LOC100249954 [Vitis vinifera])		ENOG41120QE(-)
VIT_00s0184g00210	6.32	4.08	4.33	5.96	4.57	3.98	CAN68413.1(hypothetical protein VITISV_034780 [Vitis vinifera])		ENOG410Z57J(-)
VIT_00s0184g00220	0	0	0	0	0	0	CBI35616.3(unnamed protein product, partial [Vitis vinifera])
VIT_00s0184g00230	0	0	0	0	0	0	CBI29423.3(unnamed protein product, partial [Vitis vinifera])		ENOG410Z57J(-)
VIT_00s0186g00010	3.02	4.3	5.4	4.58	5.15	6.56	CBI40812.3(unnamed protein product, partial [Vitis vinifera])	COQ3	COG2227(-)	sp|O49354|COQ3_ARATH(Ubiquinone biosynthesis O-methyltransferase, mitochondrial OS=Arabidopsis thaliana OX=3702 GN=COQ3 PE=1 SV=2)
VIT_00s0186g00020	193.35	208.86	129.73	333.48	323.89	199.79	XP_002271938.1(PREDICTED: small ubiquitin-related modifier 1 [Vitis vinifera])	SUMO, SMT3	COG5227(smt3 suppressor of mif two 3 homolog)	sp|P55852|SUMO1_ARATH(Small ubiquitin-related modifier 1 OS=Arabidopsis thaliana OX=3702 GN=SUMO1 PE=1 SV=2)
VIT_00s0186g00050	0	0	0	0	0	0
VIT_00s0186g00070	0	0	0	0	0	0	CAN84008.1(hypothetical protein VITISV_010178 [Vitis vinifera])
VIT_00s0186g00080	158.83	206.92	195.64	232.75	308.01	290.88	XP_002262911.1(PREDICTED: small ubiquitin-related modifier 1 [Vitis vinifera])	SUMO, SMT3	COG5227(smt3 suppressor of mif two 3 homolog)	sp|P55852|SUMO1_ARATH(Small ubiquitin-related modifier 1 OS=Arabidopsis thaliana OX=3702 GN=SUMO1 PE=1 SV=2)
VIT_00s0186g00090	8.77	7.05	2.96	16.36	11.05	8.51	CBI40815.3(unnamed protein product, partial [Vitis vinifera])		ENOG410YXF6(Zinc finger (C3HC4-type RING finger) family protein); ENOG410Y2MJ(Zinc finger (C3HC4-type RING finger) family protein); ENOG410YQF9(RING)
VIT_00s0186g00100	0	0	0	0	0	0	XP_002262993.1(PREDICTED: uncharacterized protein LOC100256584 [Vitis vinifera])	HRAD1, RAD17	ENOG410ZXXW(cell cycle checkpoint protein)	sp|Q8GYF7|NUP54_ARATH(Nuclear pore complex protein NUP54 OS=Arabidopsis thaliana OX=3702 GN=NUP54 PE=1 SV=1)
VIT_00s0186g00110	0	0	0	0	0	0	XP_019073594.1(PREDICTED: phosphate transporter PHO1 homolog 3-like, partial [Vitis vinifera])		COG5409(Xenotropic and polytropic retrovirus receptor 1)	sp|Q6R8G7|PHO13_ARATH(Phosphate transporter PHO1 homolog 3 OS=Arabidopsis thaliana OX=3702 GN=PHO1;H3 PE=2 SV=2)
VIT_00s0187g00010	0	0	0.08	0.1	0	0	XP_003635014.1(PREDICTED: heavy metal-associated isoprenylated plant protein 3 [Vitis vinifera])		ENOG410Z7HP(-)
VIT_01s0137g00010	302.01	291.89	272.69	756.2	687.6	491.87	XP_002285291.1(PREDICTED: NADH dehydrogenase [ubiquinone] 1 beta subcomplex subunit 7 [Vitis vinifera])	NDUFB7	ENOG411230N(NADH dehydrogenase (ubiquinone) 1 beta subcomplex)	sp|Q9SKC9|NDUB7_ARATH(NADH dehydrogenase [ubiquinone] 1 beta subcomplex subunit 7 OS=Arabidopsis thaliana OX=3702 GN=At2g02050 PE=3 SV=1)
VIT_00s0187g00030	0	0	0	0	0	0	XP_010646200.1(PREDICTED: uncharacterized protein LOC100853772 [Vitis vinifera])		ENOG4112BAC(Protein of unknown function (DUF707)); ENOG4111F1E(lysine ketoglutarate reductase trans-splicing related 1)
VIT_09s0002g04320	300.86	300.9	217.23	643.09	399.01	398.86	XP_002284496.1(PREDICTED: photosystem I reaction center subunit VI, chloroplastic [Vitis vinifera])	psaH	ENOG4112D30(Photosystem I reaction center subunit)	sp|P22179|PSAH_SPIOL(Photosystem I reaction center subunit VI, chloroplastic OS=Spinacia oleracea OX=3562 GN=PSAH PE=1 SV=1)
VIT_00s0187g00050	21.75	4.59	2.97	22.41	12.41	2.2	CAN82796.1(hypothetical protein VITISV_013493 [Vitis vinifera])
VIT_00s0532g00030	300.33	515.65	556.01	813.88	1127.27	1079.32	CBI33224.3(unnamed protein product, partial [Vitis vinifera])	trxA	COG0526(Thioredoxin)	sp|Q8LDI5|CXXS1_ARATH(Thioredoxin-like protein CXXS1 OS=Arabidopsis thaliana OX=3702 GN=CXXS1 PE=2 SV=2)
VIT_00s0187g00070	0.58	0	0	0	0	0	CBI33100.3(unnamed protein product, partial [Vitis vinifera])	SIN3A	COG5602(Paired AMPhipathic helix protein)	sp|O48686|SNL3_ARATH(Paired amphipathic helix protein Sin3-like 3 OS=Arabidopsis thaliana OX=3702 GN=SNL3 PE=1 SV=3)
VIT_16s0039g00820	296.45	259.49	74.4	596.15	300.14	183.38	XP_019081405.1(PREDICTED: cytochrome P450 89A2 [Vitis vinifera])		COG2124(Cytochrome p450)	sp|Q42602|C89A2_ARATH(Cytochrome P450 89A2 OS=Arabidopsis thaliana OX=3702 GN=CYP89A2 PE=2 SV=2)
VIT_00s0187g00090	6.86	0.53	0.22	5.4	0.54	3.3	CBI33101.3(unnamed protein product, partial [Vitis vinifera])
VIT_00s0187g00100	0	0	0	0	0	0	CBI33102.3(unnamed protein product, partial [Vitis vinifera])
VIT_07s0129g00930	295.92	173.6	155.36	650.25	592.16	219.74	XP_002283362.1(PREDICTED: uncharacterized protein LOC100264533 [Vitis vinifera])		ENOG41125PC(-); ENOG410YR10(expressed protein)
VIT_02s0087g00160	293.48	282.95	254.08	677.83	451.19	427.52	CBI29236.3(unnamed protein product, partial [Vitis vinifera])		ENOG41129RD(Zinc finger protein)
VIT_00s0187g00130	841.24	526.19	368.39	800.26	275.3	355.39	XP_010646189.1(PREDICTED: tonoplast dicarboxylate transporter [Vitis vinifera])	SLC13A2_3_5	COG0471(Cysteine proteinase inhibitor)	sp|Q8LG88|TDT_ARATH(Tonoplast dicarboxylate transporter OS=Arabidopsis thaliana OX=3702 GN=TDT PE=2 SV=2)
VIT_00s0187g00140	0	0	0	0	0	0	CBI33104.3(unnamed protein product, partial [Vitis vinifera])	psbC	ENOG410XQVF(Cysteine proteinase inhibitor); ENOG41107KC(Photosystem II protein)	sp|P11095|PSBC_HORVU(Photosystem II CP43 reaction center protein OS=Hordeum vulgare OX=4513 GN=psbC PE=3 SV=4)
VIT_05s0094g01590	290.88	378.73	477.48	451.97	304.17	393.84	CBI24773.3(unnamed protein product, partial [Vitis vinifera])		ENOG4110X8D(May be involved in modulation of pathogen defense and leaf cell death (By similarity))	sp|Q9M1Y1|SKI20_ARATH(F-box/kelch-repeat protein SKIP20 OS=Arabidopsis thaliana OX=3702 GN=SKIP20 PE=1 SV=1)
VIT_00s0187g00160	1809.78	1008.13	613.11	2736.18	751.07	1034.43	NP_001268080.1(ripening-related protein-like [Vitis vinifera])
VIT_00s0187g00170	189.9	164.29	164.82	236.86	165.42	202.91	XP_002277989.1(PREDICTED: ER membrane protein complex subunit 3 [Vitis vinifera])		ENOG410XQK6(ER membrane protein complex subunit 3)	sp|Q7SXW4|EMC3_DANRE(ER membrane protein complex subunit 3 OS=Danio rerio OX=7955 GN=emc3 PE=2 SV=1)
VIT_00s0187g00180	0	0	0	0	0	0	XP_010646190.1(PREDICTED: uncharacterized protein LOC104878113 [Vitis vinifera])
VIT_00s0187g00190	19.4	14.38	11.31	18.66	16.75	12.49	XP_002278125.1(PREDICTED: uncharacterized protein LOC100267408 [Vitis vinifera])	UAF30, SPP27	COG5531(SWI SNF related, matrix associated, actin dependent regulator of chromatin, subfamily d, member)	sp|Q08747|UAF30_YEAST(Upstream activation factor subunit UAF30 OS=Saccharomyces cerevisiae (strain ATCC 204508 / S288c) OX=559292 GN=UAF30 PE=1 SV=1)
VIT_08s0007g07310	288.57	293.92	563.73	132.26	292.42	172.78
VIT_00s0187g00210	4.99	1.92	1.84	3.82	2.84	2.09	XP_002278188.2(PREDICTED: rho GDP-dissociation inhibitor 1 [Vitis vinifera])	ARHGDI, RHOGDI	ENOG4111K44(Rho GDP dissociation inhibitor (GDI))	sp|Q9SFC6|GDIR_ARATH(Rho GDP-dissociation inhibitor 1 OS=Arabidopsis thaliana OX=3702 GN=GDI1 PE=1 SV=1)
VIT_00s0187g00220	0	0	0	0	0	0	XP_002277989.1(PREDICTED: ER membrane protein complex subunit 3 [Vitis vinifera])		ENOG410XQK6(ER membrane protein complex subunit 3)	sp|Q7SXW4|EMC3_DANRE(ER membrane protein complex subunit 3 OS=Danio rerio OX=7955 GN=emc3 PE=2 SV=1)
VIT_00s0187g00230	0	0	0	0	0	0	CAN72893.1(hypothetical protein VITISV_022313 [Vitis vinifera])
VIT_00s0187g00240	0	0	0	0	0	0	XP_003635018.1(PREDICTED: uncharacterized protein LOC100853436 [Vitis vinifera])	UAF30, SPP27	COG5531(SWI SNF related, matrix associated, actin dependent regulator of chromatin, subfamily d, member)	sp|Q08747|UAF30_YEAST(Upstream activation factor subunit UAF30 OS=Saccharomyces cerevisiae (strain ATCC 204508 / S288c) OX=559292 GN=UAF30 PE=1 SV=1)
VIT_00s0187g00250	1.8	0.83	4.11	4.48	0	0.82	CBI33114.3(unnamed protein product, partial [Vitis vinifera])		ENOG410Y8GH(-)
VIT_00s0187g00260	0.17	0.06	0	0	0	0.05	XP_003635026.2(PREDICTED: acyl-CoA--sterol O-acyltransferase 1-like [Vitis vinifera])		ENOG410Y3K5(long-chain-alcohol O-fatty-acyltransferase); ENOG41126FI(long-chain-alcohol O-fatty-acyltransferase)	sp|Q9SV07|ASAT1_ARATH(Acyl-CoA--sterol O-acyltransferase 1 OS=Arabidopsis thaliana OX=3702 GN=ASAT1 PE=1 SV=1)
VIT_00s0187g00270	133.83	131.22	118.65	203.98	181.48	180.07	XP_010646193.1(PREDICTED: V-type proton ATPase subunit e1 [Vitis vinifera])	ATPeV0E, ATP6H	ENOG41121M0(ATPase, H transporting, lysosomal 9kDa, V0 subunit e1)	sp|Q9FLN5|VA0E1_ARATH(V-type proton ATPase subunit e1 OS=Arabidopsis thaliana OX=3702 GN=VHA-e1 PE=3 SV=1)
VIT_10s0116g01780	286.63	184.89	95.01	605.26	176.5	124.06	XP_002274769.1(PREDICTED: peroxidase 42 [Vitis vinifera])	E1.11.1.7	ENOG4111GTW(peroxidase); ENOG410YHIH(peroxidase)	sp|Q9SB81|PER42_ARATH(Peroxidase 42 OS=Arabidopsis thaliana OX=3702 GN=PER42 PE=1 SV=2)
VIT_00s0187g00290	0	0	0	0	0	0	XP_003635020.1(PREDICTED: BAG family molecular chaperone regulator 5, mitochondrial [Vitis vinifera])		ENOG410YQE8(BAG domain)	sp|O65373|BAG5_ARATH(BAG family molecular chaperone regulator 5, mitochondrial OS=Arabidopsis thaliana OX=3702 GN=BAG5 PE=1 SV=1)
VIT_00s0187g00300	155.72	116.86	107.23	194.61	164.98	119.12	CBI33118.3(unnamed protein product, partial [Vitis vinifera])	FAH, fahA	COG0179(BAG domain)	sp|Q8RW90|FAH_ARATH(Fumarylacetoacetase OS=Arabidopsis thaliana OX=3702 GN=FAH PE=1 SV=1)
VIT_00s0187g00310	7.46	8.93	9.12	11.05	16.43	12.86	XP_002278381.1(PREDICTED: V-type proton ATPase subunit e1 [Vitis vinifera])	ATPeV0E, ATP6H	ENOG41121M0(ATPase, H transporting, lysosomal 9kDa, V0 subunit e1)	sp|Q9FLN5|VA0E1_ARATH(V-type proton ATPase subunit e1 OS=Arabidopsis thaliana OX=3702 GN=VHA-e1 PE=3 SV=1)
VIT_00s0199g00040	285.48	231.37	240.89	79.77	61.92	109.62	KJB44081.1(hypothetical protein B456_007G233400 [Gossypium raimondii])
VIT_00s0187g00330	0	0	0	0	0	0	XP_019073599.1(PREDICTED: BAG family molecular chaperone regulator 5, mitochondrial-like [Vitis vinifera])		ENOG410YQE8(BAG domain)	sp|O65373|BAG5_ARATH(BAG family molecular chaperone regulator 5, mitochondrial OS=Arabidopsis thaliana OX=3702 GN=BAG5 PE=1 SV=1)
VIT_00s0187g00340	181.04	157.26	118.18	112.42	100.07	68.46	XP_010646194.1(PREDICTED: fumarylacetoacetase [Vitis vinifera])	FAH, fahA	COG0179(Fumarylacetoacetate hydrolase)	sp|Q8RW90|FAH_ARATH(Fumarylacetoacetase OS=Arabidopsis thaliana OX=3702 GN=FAH PE=1 SV=1)
VIT_00s0187g00350	40.2	33.44	39.34	39.5	43.55	33.16	XP_002262798.3(PREDICTED: transcription initiation factor IIF subunit alpha [Vitis vinifera])	TFIIF1, GTF2F1, TFG1	ENOG41110B8(Transcription initiation factor IIF); ENOG410ZJMK(Transcription initiation factor IIF, alpha subunit (TFIIF-alpha)); ENOG410XSRW(General transcription factor IIF, polypeptide 1); ENOG41102AX(Transcription initiation factor IIF, alpha subunit (TFIIF-alpha))	sp|Q9SU25|T2FA_ARATH(Transcription initiation factor IIF subunit alpha OS=Arabidopsis thaliana OX=3702 GN=RAP74 PE=1 SV=1)
VIT_00s0187g00360	766.08	862.12	608.43	1302	1067.74	1031.9	XP_002271669.2(PREDICTED: mavicyanin [Vitis vinifera])		ENOG410YZQ1(Plastocyanin-like domain); ENOG410YVSJ(copper ion binding electron carrier); ENOG410YT2D(Early nodulin-like protein); ENOG41114M3(Plastocyanin-like domain)	sp|O82081|UCC1_ARATH(Uclacyanin 1 OS=Arabidopsis thaliana OX=3702 GN=UCC1 PE=1 SV=1)
VIT_00s0187g00370	0	0.42	0.8	0	0	0.79	XP_002265268.1(PREDICTED: uclacyanin-3 [Vitis vinifera])		ENOG410YZQ1(Plastocyanin-like domain); ENOG41114M3(Plastocyanin-like domain)	sp|O82081|UCC1_ARATH(Uclacyanin 1 OS=Arabidopsis thaliana OX=3702 GN=UCC1 PE=1 SV=1)
VIT_00s0187g00380	41.64	34.29	59.21	21.08	14.96	17.14	XP_003635028.2(PREDICTED: phosphatidate cytidylyltransferase 1 [Vitis vinifera])	E2.7.7.41, CDS1, CDS2, cdsA	COG0575(Plastocyanin-like domain)	sp|O04940|CDS1_SOLTU(Phosphatidate cytidylyltransferase 1 OS=Solanum tuberosum OX=4113 GN=CDS1 PE=1 SV=1)
VIT_00s0188g00010	0	0	0	0	0	0.29	CAN60034.1(hypothetical protein VITISV_015751 [Vitis vinifera])		ENOG410YBHG(-)
VIT_00s0188g00030	0	0	0	0	0	0	XP_003635030.1(PREDICTED: heavy metal-associated isoprenylated plant protein 9 [Vitis vinifera])		COG2608(heavy metal transport detoxification protein)	sp|Q9FLU5|HIP9_ARATH(Heavy metal-associated isoprenylated plant protein 9 OS=Arabidopsis thaliana OX=3702 GN=HIPP09 PE=2 SV=1)
VIT_00s0188g00040	0	0	0.55	0	0	0	CBI40906.3(unnamed protein product, partial [Vitis vinifera])	NAPG, SNAPG	ENOG410ZYD7(N-ethylmaleimide-sensitive factor attachment protein, gamma)	sp|Q9SPE5|SNAG_ARATH(Gamma-soluble NSF attachment protein OS=Arabidopsis thaliana OX=3702 GN=GSNAP PE=2 SV=1)
VIT_00s0188g00050	0	0	0	0	0	0	PSS04188.1(Puromycin-sensitive aminopeptidase [Actinidia chinensis var. chinensis])	pepN	COG0308(aminopeptidase)	sp|Q8H0S9|PSA_ARATH(Puromycin-sensitive aminopeptidase OS=Arabidopsis thaliana OX=3702 GN=MPA1 PE=2 SV=1)
VIT_00s0188g00070	0	0	0	0	0	0	XP_021275351.1(phospholipid-transporting ATPase 2 [Herrania umbratica])	E3.6.3.1	COG0474(aminopeptidase); ENOG410XPYK(Phospholipid-transporting atpase)	sp|P98205|ALA2_ARATH(Phospholipid-transporting ATPase 2 OS=Arabidopsis thaliana OX=3702 GN=ALA2 PE=1 SV=1)
VIT_00s0188g00090	0	0	0.1	0.12	0	0	CAN67633.1(hypothetical protein VITISV_022267 [Vitis vinifera])	SLC25A11, OGC	ENOG410XQHU(Mitochondrial)	sp|Q9C5M0|DTC_ARATH(Mitochondrial dicarboxylate/tricarboxylate transporter DTC OS=Arabidopsis thaliana OX=3702 GN=DTC PE=1 SV=1)
VIT_00s0188g00100	0.05	0	0	0	0	0	CAN60790.1(hypothetical protein VITISV_000646 [Vitis vinifera])		ENOG410YGT5(UBA TS-N domain protein); ENOG4111MNZ(DnaJ (Hsp40) homolog, subfamily C, member 6); ENOG410YDCT(DnaJ domain)	sp|Q0WQ57|AUXI2_ARATH(Auxilin-related protein 2 OS=Arabidopsis thaliana OX=3702 GN=At4g12770 PE=1 SV=1)
VIT_04s0023g00440	274.43	265.09	218.64	560.32	460.32	327.79	XP_002278674.1(PREDICTED: uncharacterized protein LOC100253066 isoform X2 [Vitis vinifera])		ENOG41121RP(zinc finger)
VIT_00s0188g00120	0	0	0	0	0	0	XP_010652913.1(PREDICTED: amino acid permease 3 isoform X2 [Vitis vinifera])		COG0814(amino acid transport)	sp|Q38967|AAP2_ARATH(Amino acid permease 2 OS=Arabidopsis thaliana OX=3702 GN=AAP2 PE=1 SV=1)
VIT_00s0188g00130	0	0.17	0	0	0	0	CBI40909.3(unnamed protein product, partial [Vitis vinifera])		COG0814(amino acid transport)	sp|Q38967|AAP2_ARATH(Amino acid permease 2 OS=Arabidopsis thaliana OX=3702 GN=AAP2 PE=1 SV=1)
VIT_00s0188g00140	4.74	0	8.24	11.42	2.7	2.12	XP_010652913.1(PREDICTED: amino acid permease 3 isoform X2 [Vitis vinifera])		COG0814(amino acid transport)	sp|Q38967|AAP2_ARATH(Amino acid permease 2 OS=Arabidopsis thaliana OX=3702 GN=AAP2 PE=1 SV=1)
VIT_00s0188g00150	0	0	0	0	0	0	XP_021829529.1(LOW QUALITY PROTEIN: auxilin-related protein 1-like [Prunus avium])		ENOG410YDCT(DnaJ domain); ENOG410YGT5(UBA TS-N domain protein); ENOG4111MNZ(DnaJ (Hsp40) homolog, subfamily C, member 6)	sp|Q9SU08|AUXI1_ARATH(Auxilin-related protein 1 OS=Arabidopsis thaliana OX=3702 GN=AUXI1 PE=1 SV=2)
VIT_00s0188g00160	0	0.55	0	0	0	0	CBI26545.3(unnamed protein product, partial [Vitis vinifera])		ENOG410XQBC(vacuolar protein sorting 41 homolog (S. cerevisiae)); ENOG410XQ09(Tetratricopeptide repeat)	sp|Q8GZN1|NPG1_ARATH(Protein NPG1 OS=Arabidopsis thaliana OX=3702 GN=NPG1 PE=1 SV=1)
VIT_00s0188g00170	0	0	0	0	0	0	CBI18307.3(unnamed protein product, partial [Vitis vinifera])	SNRPD3, SMD3	COG1958(Tetratricopeptide repeat)	sp|Q9LM92|SMD3B_ARATH(Small nuclear ribonucleoprotein SmD3b OS=Arabidopsis thaliana OX=3702 GN=SMD3B PE=2 SV=1)
VIT_00s0188g00180	0	0	0	0	0	0	CAN74136.1(hypothetical protein VITISV_035477 [Vitis vinifera])		ENOG410XR4E(rho GTPase activating protein)	sp|Q8RWQ4|RGAP7_ARATH(Rho GTPase-activating protein 7 OS=Arabidopsis thaliana OX=3702 GN=ROPGAP7 PE=2 SV=1)
VIT_00s0188g00190	0.06	0.13	0	0.06	0	0.12	XP_002275766.1(PREDICTED: auxilin-related protein 2 [Vitis vinifera])		ENOG410YDCT(DnaJ domain); ENOG410YGT5(UBA TS-N domain protein); ENOG4111MNZ(DnaJ (Hsp40) homolog, subfamily C, member 6)
VIT_00s0188g00200	0	0	0	0	0	0
VIT_00s0188g00210	0	0	0	0	0	0	CBI40911.3(unnamed protein product, partial [Vitis vinifera])		ENOG410YGT5(UBA TS-N domain protein); ENOG410YDCT(DnaJ domain); ENOG4111MNZ(DnaJ (Hsp40) homolog, subfamily C, member 6)	sp|Q0WQ57|AUXI2_ARATH(Auxilin-related protein 2 OS=Arabidopsis thaliana OX=3702 GN=At4g12770 PE=1 SV=1)
VIT_00s0188g00220	0	0	0	0	0	0
VIT_00s0188g00230	0	0	0	0	0	0
VIT_07s0005g04610	269.8	224.68	152.33	121.02	105.03	85.75	CBI37212.3(unnamed protein product, partial [Vitis vinifera])	frmA, ADH5, adhC	COG1062(-)	sp|A2XAZ3|ADHX_ORYSI(Alcohol dehydrogenase class-3 OS=Oryza sativa subsp. indica OX=39946 GN=ADHIII PE=3 SV=1)
VIT_00s0189g00020	335.93	318.63	336.93	537.55	380.46	528.49	XP_002264634.1(PREDICTED: wound-induced basic protein [Vitis vinifera])		ENOG410Z1NX(Wound-induced basic)	sp|Q09020|PR4_PHAVU(Wound-induced basic protein OS=Phaseolus vulgaris OX=3885 GN=PR4 PE=2 SV=1)
VIT_04s0023g03010	266.9	492.76	373.64	583.96	719.69	654.64	XP_003631873.1(PREDICTED: fructose-bisphosphate aldolase 1, chloroplastic [Vitis vinifera])	ALDO	COG3588(fructose-bisphosphate aldolase)	sp|Q9SJU4|ALFP1_ARATH(Fructose-bisphosphate aldolase 1, chloroplastic OS=Arabidopsis thaliana OX=3702 GN=FBA1 PE=1 SV=2)
VIT_00s0189g00040	0	0	0	0	0	0	XP_010659799.1(PREDICTED: uncharacterized protein LOC104881386 [Vitis vinifera])
VIT_00s0125g00280	264.33	295.17	156.38	529.63	335.59	321.34	XP_003634953.1(PREDICTED: photosystem I reaction center subunit III, chloroplastic [Vitis vinifera])	psaF	ENOG4111JQH(photosystem i)	sp|Q9SHE8|PSAF_ARATH(Photosystem I reaction center subunit III, chloroplastic OS=Arabidopsis thaliana OX=3702 GN=PSAF PE=1 SV=1)
VIT_00s0189g00060	0	0	0	0	0	0	CBI25689.3(unnamed protein product, partial [Vitis vinifera])		ENOG410YYBC(4F5 protein family); ENOG410YQ6U(4F5 protein family); ENOG41116UK(Gibberellin regulated protein); ENOG410YSFV(Gibberellin regulated protein)	sp|Q6GKX7|GASAC_ARATH(Gibberellin-regulated protein 12 OS=Arabidopsis thaliana OX=3702 GN=GASA12 PE=3 SV=1)
VIT_00s0189g00070	0	0	0	0	0	0	CBI25690.3(unnamed protein product, partial [Vitis vinifera])		ENOG410YYBC(Gibberellin regulated protein); ENOG410YQ6U(Gibberellin-regulated protein); ENOG41116UK(Gibberellin regulated protein)	sp|Q6GKX7|GASAC_ARATH(Gibberellin-regulated protein 12 OS=Arabidopsis thaliana OX=3702 GN=GASA12 PE=3 SV=1)
VIT_05s0020g02340	264.24	327.73	322.05	574.18	502.08	500.44	XP_002278920.1(PREDICTED: peptide methionine sulfoxide reductase B5 [Vitis vinifera])	msrB	COG0229(-)	sp|Q10L32|MSRB5_ORYSJ(Peptide methionine sulfoxide reductase B5 OS=Oryza sativa subsp. japonica OX=39947 GN=MSRB5 PE=2 SV=1)
VIT_00s0189g00090	8.75	11.25	11.8	8.07	8.1	11.87	XP_019073608.1(PREDICTED: uncharacterized protein LOC100247267, partial [Vitis vinifera])		ENOG410YYA5(Protein of unknown function (DUF3245))
VIT_00s0189g00100	0	0.11	0.02	0	0	0	CBI25694.3(unnamed protein product, partial [Vitis vinifera])
VIT_00s0189g00110	0	0	0	0	0	0	XP_019073610.1(PREDICTED: cytochrome P450 82C4-like [Vitis vinifera])		COG2124(Cytochrome p450)	sp|Q9SZ46|C82C4_ARATH(Cytochrome P450 82C4 OS=Arabidopsis thaliana OX=3702 GN=CYP82C4 PE=2 SV=1)
VIT_00s0192g00010	0	0	0	0	0	0	CBI33495.3(unnamed protein product, partial [Vitis vinifera])
VIT_00s0192g00020	0	0	0	0	0	0	XP_010646172.1(PREDICTED: importin subunit alpha-6-like [Vitis vinifera])	DHX36, RHAU	COG1643(helicase); COG5064(importin subunit alpha); ENOG410YG7S(Transcription factor)	sp|F4IM84|DEXH5_ARATH(DExH-box ATP-dependent RNA helicase DExH5, mitochondrial OS=Arabidopsis thaliana OX=3702 GN=At2g01130 PE=3 SV=1)
VIT_00s0192g00030	0	0	0	0	0	0	CBI40955.3(unnamed protein product, partial [Vitis vinifera])	TIPRL, TIP41	ENOG410XT96(TIP41, TOR signaling pathway regulator-like (S. cerevisiae)); COG5064(importin subunit alpha)	sp|Q8VXY4|TIPRL_ARATH(TIP41-like protein OS=Arabidopsis thaliana OX=3702 GN=TIP41L PE=2 SV=1)
VIT_00s0192g00040	0	0	0	0	0	0
VIT_00s0192g00060	0	0	0	0	0	0	CAN68184.1(hypothetical protein VITISV_007862 [Vitis vinifera])
VIT_00s0192g00070	0	0	0	0	0	0	CBI40956.3(unnamed protein product, partial [Vitis vinifera])	CCNB	COG5024(g2 mitotic-specific)
VIT_00s0192g00090	0	0	0	0	0	0	CAN61494.1(hypothetical protein VITISV_001649 [Vitis vinifera])
VIT_00s0192g00100	0	0	0	0	0	0	CAN68228.1(hypothetical protein VITISV_027578 [Vitis vinifera])		COG2801(Retrotransposon protein)
VIT_00s0192g00120	0	0	0	0	0	0	XP_021907782.1(ATP-dependent zinc metalloprotease FTSH 4, mitochondrial isoform X1 [Carica papaya])	YME1	COG0465(Acts as a processive, ATP-dependent zinc metallopeptidase for both cytoplasmic and membrane proteins. Plays a role in the quality control of integral membrane proteins (By similarity))	sp|O80983|FTSH4_ARATH(ATP-dependent zinc metalloprotease FTSH 4, mitochondrial OS=Arabidopsis thaliana OX=3702 GN=FTSH4 PE=1 SV=2)
VIT_00s0192g00130	0	0	0	0	0	0	XP_019073614.1(PREDICTED: uncharacterized protein LOC109122023 [Vitis vinifera])	RP-L8e, RPL8	ENOG41119T8(-); COG0090(One of the primary rRNA binding proteins. Required for association of the 30S and 50S subunits to form the 70S ribosome, for tRNA binding and peptide bond formation. It has been suggested to have peptidyltransferase activity)	sp|Q42064|RL83_ARATH(60S ribosomal protein L8-3 OS=Arabidopsis thaliana OX=3702 GN=RPL8C PE=2 SV=2)
VIT_00s0192g00140	0	0	0	0	0	0	CBI40957.3(unnamed protein product, partial [Vitis vinifera])	chlP, bchP;yggS, PROSC	COG0644(geranylgeranyl reductase)
VIT_00s0193g00010	0	0	0	0	0	0	CBI38387.3(unnamed protein product, partial [Vitis vinifera])
VIT_00s0193g00020	0	0	0	0	0	0
VIT_00s0193g00030	0.79	0.6	0.76	0.41	0.45	0.31	XP_003635033.1(PREDICTED: putative pentatricopeptide repeat-containing protein At5g59200, chloroplastic [Vitis vinifera])		ENOG410Z7Z7(geranylgeranyl reductase)	sp|Q9FIF7|PP435_ARATH(Putative pentatricopeptide repeat-containing protein At5g59200, chloroplastic OS=Arabidopsis thaliana OX=3702 GN=PCMP-E41 PE=3 SV=1)
VIT_00s0193g00040	0	0	0	0	0	0	CBI38390.3(unnamed protein product, partial [Vitis vinifera])		COG0666(Ankyrin Repeat)
VIT_00s0193g00050	0	0	0	0	0	0	CBI38391.3(unnamed protein product, partial [Vitis vinifera])		COG0666(Ankyrin Repeat)
VIT_17s0000g07610	262.42	279.23	249.79	590.24	586.74	480.42	XP_002283743.1(PREDICTED: uncharacterized protein LOC100263922 [Vitis vinifera])		ENOG41125P8(B12d protein)
VIT_00s0193g00090	0.19	0	0	0	0.19	0	CBI38392.3(unnamed protein product, partial [Vitis vinifera])	accA	COG0825(Component of the acetyl coenzyme A carboxylase (ACC) complex. First, biotin carboxylase catalyzes the carboxylation of biotin on its carrier protein (BCCP) and then the CO(2) group is transferred by the carboxyltransferase to acetyl-CoA to form malonyl-CoA (By similarity))	sp|Q9LD43|ACCA_ARATH(Acetyl-coenzyme A carboxylase carboxyl transferase subunit alpha, chloroplastic OS=Arabidopsis thaliana OX=3702 GN=CAC3 PE=1 SV=1)
VIT_00s0193g00100	0	0	0	0	0	0
VIT_00s0193g00110	2.36	0	0.15	3.03	2.34	2.71	CBI38393.3(unnamed protein product, partial [Vitis vinifera])		COG0666(Ankyrin Repeat)
VIT_00s0193g00140	0	0.53	0	0	0	0	XP_010646230.1(PREDICTED: uncharacterized protein LOC104878142 [Vitis vinifera])		ENOG410XUB8(RNA polymerase II transcriptional coactivator); COG0842((ABC) transporter); COG2801(Retrotransposon protein); COG4886(leucine Rich Repeat); ENOG410XS4D(Retrotransposon protein)
VIT_00s0193g00150	0	0	0	0	0	0	CBI38394.3(unnamed protein product, partial [Vitis vinifera])		COG0666(Ankyrin Repeat)
VIT_00s0193g00160	13.86	15.42	9.91	8.58	9.18	7.27	CBI38395.3(unnamed protein product, partial [Vitis vinifera])		COG0666(Ankyrin Repeat)
VIT_00s0193g00170	0.6	0	0.16	0	0	0	CBI38392.3(unnamed protein product, partial [Vitis vinifera])	accA	COG0825(Component of the acetyl coenzyme A carboxylase (ACC) complex. First, biotin carboxylase catalyzes the carboxylation of biotin on its carrier protein (BCCP) and then the CO(2) group is transferred by the carboxyltransferase to acetyl-CoA to form malonyl-CoA (By similarity))	sp|Q9LD43|ACCA_ARATH(Acetyl-coenzyme A carboxylase carboxyl transferase subunit alpha, chloroplastic OS=Arabidopsis thaliana OX=3702 GN=CAC3 PE=1 SV=1)
VIT_00s0194g00010	8.45	8.8	5.85	15.48	10.67	12.86	XP_010646232.1(PREDICTED: uncharacterized protein At4g26485 [Vitis vinifera])	BMT5	ENOG41108X7(Component of the acetyl coenzyme A carboxylase (ACC) complex. First, biotin carboxylase catalyzes the carboxylation of biotin on its carrier protein (BCCP) and then the CO(2) group is transferred by the carboxyltransferase to acetyl-CoA to form malonyl-CoA (By similarity)); ENOG41120X5(Domain of unknown function (DUF2431)); ENOG4111RZ8(Domain of unknown function (DUF2431))	sp|F4I1X0|HIP41_ARATH(Heavy metal-associated isoprenylated plant protein 41 OS=Arabidopsis thaliana OX=3702 GN=HIPP41 PE=3 SV=1)
VIT_00s0194g00020	16.74	13.64	7.83	23.39	21.63	13.21	XP_002274855.1(PREDICTED: DNA-directed RNA polymerases IV and V subunit 4 isoform X1 [Vitis vinifera])	RPB4, POLR2D	COG5250(Domain of unknown function (DUF2431)); COG0179(Domain of unknown function (DUF2431))	sp|Q6DBA5|NRPD4_ARATH(DNA-directed RNA polymerases IV and V subunit 4 OS=Arabidopsis thaliana OX=3702 GN=NRPD4 PE=1 SV=2)
VIT_00s0194g00030	186.38	179.46	274.97	113.47	102.23	130.06	XP_021844210.1(heat shock protein 83-like [Spinacia oleracea])	HSP90A, htpG	COG0326(Molecular chaperone. Has ATPase activity (By similarity))	sp|P36181|HSP80_SOLLC(Heat shock cognate protein 80 OS=Solanum lycopersicum OX=4081 GN=HSC80 PE=2 SV=1)
VIT_00s0194g00040	1.85	1.23	1.34	2.26	2.37	1.6	XP_022716680.1(calcineurin B-like protein 3 [Durio zibethinus])	PPP3R, CNB	COG5126(Calcium-binding protein); COG5126(Calcium-binding protein); COG5126(Calcium-binding protein)	sp|Q3HRP5|CNBL2_ORYSJ(Calcineurin B-like protein 2 OS=Oryza sativa subsp. japonica OX=39947 GN=CBL2 PE=2 SV=1)
VIT_00s0187g00110	252.46	296.68	293.61	665.09	452.92	391.36	XP_002277752.1(PREDICTED: cysteine proteinase inhibitor 5-like [Vitis vinifera])	CST3	ENOG411195Y(cysteine) proteinase inhibitor); ENOG410YZDC(Cysteine proteinase inhibitor)	sp|Q6TPK4|CYT1_ACTDE(Cysteine proteinase inhibitor 1 OS=Actinidia deliciosa OX=3627 PE=1 SV=1)
VIT_14s0108g01620	249.58	209.84	233.06	88.49	72.89	108.3	EOA30297.1(hypothetical protein CARUB_v10013422mg, partial [Capsella rubella])
VIT_00s0194g00070	2.54	1.13	0.85	2.66	1.36	0.73	XP_002265377.2(PREDICTED: zinc finger protein CONSTANS-LIKE 9 [Vitis vinifera])		ENOG410YA5C(Zinc finger protein CONSTANS-LIKE)	sp|Q9LUA9|COL10_ARATH(Zinc finger protein CONSTANS-LIKE 10 OS=Arabidopsis thaliana OX=3702 GN=COL10 PE=1 SV=1)
VIT_00s0194g00080	2.84	0.28	0.16	1.6	2.04	0.6	XP_010646247.1(PREDICTED: BTB/POZ domain-containing protein At5g47800 isoform X2 [Vitis vinifera])		ENOG410YFNP(BTB POZ domain-containing protein)	sp|Q9FIK1|Y5780_ARATH(BTB/POZ domain-containing protein At5g47800 OS=Arabidopsis thaliana OX=3702 GN=At5g47800 PE=2 SV=1)
VIT_00s0194g00090	6.96	5.67	4.85	5.01	5.47	5.01	XP_002265269.2(PREDICTED: uncharacterized protein LOC100243354 [Vitis vinifera])	PPP1R8, NIPP1	ENOG410XTHZ(BTB POZ domain-containing protein)	sp|Q9FIK2|PP1R8_ARATH(Protein phosphatase 1 regulatory inhibitor subunit PPP1R8 homolog OS=Arabidopsis thaliana OX=3702 GN=At5g47790 PE=1 SV=1)
VIT_00s0194g00100	8.28	9.01	7.07	4.19	3.63	4.19	XP_002264782.2(PREDICTED: C2 and GRAM domain-containing protein At1g03370 isoform X1 [Vitis vinifera])		ENOG410XS5D(Unc-13 homolog); ENOG410XRQQ(GRAM domain containing)	sp|Q9ZVT9|C2GR1_ARATH(C2 and GRAM domain-containing protein At1g03370 OS=Arabidopsis thaliana OX=3702 GN=At1g03370 PE=2 SV=4)
VIT_00s0194g00110	29.12	24.84	32.31	18.07	18.14	21.91	CBI25739.3(unnamed protein product, partial [Vitis vinifera])	PGP, PGLP	COG0647(Unc-13 homolog)	sp|Q8GWU0|PGP2_ARATH(Phosphoglycolate phosphatase 2 OS=Arabidopsis thaliana OX=3702 GN=PGLP2 PE=1 SV=1)
VIT_00s0194g00120	0.19	1.22	0.04	0.23	0.09	0.18	XP_002270544.2(PREDICTED: serine acetyltransferase 1, chloroplastic [Vitis vinifera])	cysE	COG1045(Unc-13 homolog)	sp|Q39218|SAT3_ARATH(Serine acetyltransferase 3, mitochondrial OS=Arabidopsis thaliana OX=3702 GN=SAT3 PE=1 SV=3)
VIT_00s0194g00130	19.54	16.52	16.53	16.98	15.3	14.79	XP_010646250.1(PREDICTED: transcriptional adapter ADA2b isoform X1 [Vitis vinifera])	TADA2A, ADA2	COG5114(transcriptional)	sp|Q75LL6|TADA2_ORYSJ(Transcriptional adapter ADA2 OS=Oryza sativa subsp. japonica OX=39947 GN=ADA2 PE=2 SV=2)
VIT_00s0194g00140	2.39	2.47	1.81	2.55	2.37	2.21	XP_019073628.1(PREDICTED: uncharacterized protein LOC104878146 [Vitis vinifera])		ENOG410YDA7(Agenet domain-containing protein bromo-adjacent homology (BAH) domain-containing protein)
VIT_00s0194g00150	0	0	0	0	0	0	CBI25743.3(unnamed protein product, partial [Vitis vinifera])		ENOG410YDA7(Agenet domain-containing protein bromo-adjacent homology (BAH) domain-containing protein)
VIT_17s0119g00050	247.35	246.99	209.73	516.98	335.41	340.4	PNT10630.1(hypothetical protein POPTR_012G114000v3 [Populus trichocarpa])	RP-S27Ae, RPS27A	COG1998(30S ribosomal protein S27Ae)	sp|P62981|RS27A_SOLTU(Ubiquitin-40S ribosomal protein S27a OS=Solanum tuberosum OX=4113 GN=UBI3 PE=2 SV=2)
VIT_00s0194g00170	0	0	0	0	0	0	CBI25745.3(unnamed protein product, partial [Vitis vinifera])		ENOG410YPRQ(Protein of unknown function (DUF751))	sp|Q1G3T1|TDL1_ARATH(TPD1 protein homolog 1 OS=Arabidopsis thaliana OX=3702 GN=TDL1 PE=2 SV=1)
VIT_00s0194g00180	0	0.94	7.45	0	2.36	2.65	CAN63134.1(hypothetical protein VITISV_001461 [Vitis vinifera])		ENOG4111692(-); ENOG410ZCA0(-)
VIT_00s0194g00190	0.57	1.22	1.21	0.89	2.95	2.91	XP_010646261.1(PREDICTED: uncharacterized protein LOC104878147 [Vitis vinifera])		ENOG411175C(-); ENOG4111CYH(-)
VIT_07s0129g00620	243.68	233.41	263.6	113.07	119.52	129.76	XP_002283902.1(PREDICTED: metal transporter Nramp3 isoform X1 [Vitis vinifera])	SLC11A2, DMT1, NRAMP2	COG1914(H( )-stimulated, divalent metal cation uptake system (By similarity))	sp|Q9SNV9|NRAM3_ARATH(Metal transporter Nramp3 OS=Arabidopsis thaliana OX=3702 GN=NRAMP3 PE=1 SV=2)
VIT_00s0194g00210	3.32	2.37	0.19	1.92	1.04	0.93	CBI25747.3(unnamed protein product, partial [Vitis vinifera])	KCNKF	COG1226(PotAssium voltage-gated channel)	sp|Q8LBL1|KCO1_ARATH(Two-pore potassium channel 1 OS=Arabidopsis thaliana OX=3702 GN=TPK1 PE=1 SV=2)
VIT_00s0194g00220	2	0	0.68	0.98	0.43	0.4	CBI25748.3(unnamed protein product, partial [Vitis vinifera])		ENOG410Z27R(-)
VIT_00s0194g00230	0	0	0	0	0	0	CBI25870.3(unnamed protein product, partial [Vitis vinifera])	PSMA2	ENOG410XPQ8(The proteasome is a multicatalytic proteinase complex which is characterized by its ability to cleave peptides with Arg, Phe, Tyr, Leu, and Glu adjacent to the leaving group at neutral or slightly basic pH. The proteasome has an ATP-dependent proteolytic activity (By similarity))	sp|Q8L4A7|PSA2B_ARATH(Proteasome subunit alpha type-2-B OS=Arabidopsis thaliana OX=3702 GN=PAB2 PE=1 SV=1)
VIT_00s0194g00240	0	0	0	0	0	0	XP_010646266.1(PREDICTED: uncharacterized protein LOC104878148 isoform X1 [Vitis vinifera])		ENOG410Z2ME(Ulp1 protease family, C-terminal catalytic domain)
VIT_00s0194g00250	5.7	2.39	1.16	4.85	2.5	1.98	CBI25751.3(unnamed protein product, partial [Vitis vinifera])	KCNKF	COG1226(PotAssium voltage-gated channel)	sp|Q8LBL1|KCO1_ARATH(Two-pore potassium channel 1 OS=Arabidopsis thaliana OX=3702 GN=TPK1 PE=1 SV=2)
VIT_18s0001g15450	242.86	190.8	185.67	507.96	184.83	208.38	NP_001268071.1(alcohol dehydrogenase 3 [Vitis vinifera])	ADH1	COG1062(tryptophan aminotransferase-related protein 2-like)	sp|P48977|ADH_MALDO(Alcohol dehydrogenase OS=Malus domestica OX=3750 GN=ADH PE=2 SV=1)
VIT_07s0141g00570	241.78	389.2	286.85	624.61	670.47	592.47	XP_002282059.1(PREDICTED: photosystem II reaction center W protein, chloroplastic [Vitis vinifera])	psbW	ENOG410XZ0Y(photosystem ii reaction center w)	sp|Q41387|PSBW_SPIOL(Photosystem II reaction center W protein, chloroplastic OS=Spinacia oleracea OX=3562 GN=psbW PE=1 SV=1)
VIT_00s0194g00280	0	0.58	0.36	0	0	0	CBI25754.3(unnamed protein product, partial [Vitis vinifera])	CYCD3	ENOG410XRKC((DC) complex that phosphorylates and inhibits members of the retinoblastoma (RB) protein family including RB1 and regulates the cell-cycle during G(1) S transition. Phosphorylation of RB1 allows dissociation of the transcription factor E2F from the RB E2F complex and the subsequent transcription of E2F target genes which are responsible for the progression through the G(1) phase. Hypo…	sp|P42753|CCD31_ARATH(Cyclin-D3-1 OS=Arabidopsis thaliana OX=3702 GN=CYCD3-1 PE=1 SV=3)
VIT_00s0194g00290	0	0	0	0	0	0	CBI25754.3(unnamed protein product, partial [Vitis vinifera])	ispH, lytB	COG0761(Converts 1-hydroxy-2-methyl-2-(E)-butenyl 4-diphosphate into isopentenyl diphosphate (IPP) and dimethylallyl diphosphate (DMAPP) (By similarity))	sp|Q94B35|ISPH_ARATH(4-hydroxy-3-methylbut-2-enyl diphosphate reductase, chloroplastic OS=Arabidopsis thaliana OX=3702 GN=ISPH PE=2 SV=1)
VIT_04s0008g05220	241.39	212.01	105.77	95.59	88	64.84	XP_010648652.1(PREDICTED: cellulose synthase A catalytic subunit 1 [UDP-forming] [Vitis vinifera])	CESA	COG1215(Transcription factor)	sp|O48946|CESA1_ARATH(Cellulose synthase A catalytic subunit 1 [UDP-forming] OS=Arabidopsis thaliana OX=3702 GN=CESA1 PE=1 SV=1)
VIT_05s0077g01670	240.52	71.47	14.62	539.21	105.65	50.59	XP_002273790.2(PREDICTED: major allergen Pru ar 1 [Vitis vinifera])		ENOG410YZ38(Pathogenesis-related protein); ENOG410ZD18(Pathogenesis-related protein)	sp|O24248|PRU1_PRUAV(Major allergen Pru av 1 OS=Prunus avium OX=42229 GN=PRUA1 PE=1 SV=1)
VIT_00s0194g00320	0	0	0.59	0	1.74	0	CBI25757.3(unnamed protein product, partial [Vitis vinifera])	MLO;ispH, lytB	ENOG4111D4R(May be involved in modulation of pathogen defense and leaf cell death (By similarity)); COG0761(Converts 1-hydroxy-2-methyl-2-(E)-butenyl 4-diphosphate into isopentenyl diphosphate (IPP) and dimethylallyl diphosphate (DMAPP) (By similarity))	sp|Q94B35|ISPH_ARATH(4-hydroxy-3-methylbut-2-enyl diphosphate reductase, chloroplastic OS=Arabidopsis thaliana OX=3702 GN=ISPH PE=2 SV=1)
VIT_00s0194g00330	9.33	8.11	2.82	19.12	9.16	6.64	XP_010646271.1(PREDICTED: protein PYRICULARIA ORYZAE RESISTANCE 21 isoform X1 [Vitis vinifera])		ENOG410Z7V6(-); ENOG410ZUCS(-)
VIT_17s0000g02140	236.59	153.47	56.24	79.41	52.5	26.88	XP_010663695.1(PREDICTED: uncharacterized protein LOC100262718 isoform X4 [Vitis vinifera])		COG0191(Aldolase)	sp|Q0KBC7|LTND_CUPNH(L-threonate dehydrogenase OS=Cupriavidus necator (strain ATCC 17699 / H16 / DSM 428 / Stanier 337) OX=381666 GN=ltnD PE=1 SV=1)
VIT_00s0194g00350	0	0	0	0	0	0	XP_002285561.1(PREDICTED: carboxyl-terminal-processing peptidase 2, chloroplastic isoform X2 [Vitis vinifera])	E3.4.21.102, prc, ctpA	COG0793(-)	sp|O23614|CTPA2_ARATH(Carboxyl-terminal-processing peptidase 2, chloroplastic OS=Arabidopsis thaliana OX=3702 GN=CTPA2 PE=1 SV=1)
VIT_00s0194g00360	0	0	0	0	0	0	CBI25762.3(unnamed protein product, partial [Vitis vinifera])	H2A	COG5262(protease)	sp|Q9M531|H2A_EUPES(Histone H2A OS=Euphorbia esula OX=3993 PE=2 SV=1)
VIT_00s0194g00380	0	0	0	0	0	0
VIT_00s0198g00010	2.17	3.66	1.42	1.43	0	0.66	CBI38308.3(unnamed protein product, partial [Vitis vinifera])		ENOG410XRTN(U-box domain-containing protein)	sp|B9DHT4|ARIA_ARATH(ARM REPEAT PROTEIN INTERACTING WITH ABF2 OS=Arabidopsis thaliana OX=3702 GN=ARIA PE=1 SV=2)
VIT_00s0198g00020	0	0	0	0	0	0	XP_019077856.1(PREDICTED: probable LRR receptor-like serine/threonine-protein kinase At1g53420 isoform X2 [Vitis vinifera])		COG0515(Serine Threonine protein kinase); COG4886(leucine Rich Repeat); ENOG410YCE2(STYKc)	sp|C0LGE0|Y1765_ARATH(Probable LRR receptor-like serine/threonine-protein kinase At1g07650 OS=Arabidopsis thaliana OX=3702 GN=At1g07650 PE=1 SV=1)
VIT_00s0198g00030	0	0	0	0	0	0	CBI38375.3(unnamed protein product, partial [Vitis vinifera])	YCS4, CNAP1, CAPD2	COG5098(Regulatory subunit of the condensin complex, a complex required for conversion of interphase chromatin into mitotic-like condense chromosomes. The condensin complex probably introduces positive supercoils into relaxed DNA in the presence of type I topoisomerases and converts nicked DNA into positive knotted forms in the presence of type II topoisomerases (By similarity)); COG5098(Regulato…
VIT_00s0198g00040	0.12	0.13	0.06	0	0.06	0.17	CBI38304.3(unnamed protein product, partial [Vitis vinifera])	PAXIP1, PTIP	ENOG41119DW(-)	sp|F4I171|MD15A_ARATH(Mediator of RNA polymerase II transcription subunit 15a OS=Arabidopsis thaliana OX=3702 GN=MED15A PE=1 SV=1)
VIT_00s0198g00050	0	0	0.31	0	0	0	CAN65083.1(hypothetical protein VITISV_012371 [Vitis vinifera])
VIT_00s0198g00060	2.38	1.68	0.73	1.87	1.61	2.76	NP_001238194.1(ribosomal protein S7 [Glycine max])	RP-S7, MRPS7, rpsG	COG0049(One of the primary rRNA binding proteins, it binds directly to 16S rRNA where it nucleates assembly of the head domain of the 30S subunit. Is located at the subunit interface close to the decoding center, probably blocks exit of the E-site tRNA (By similarity))	sp|P69665|RR7_ILLPA(30S ribosomal protein S7, chloroplastic OS=Illicium parviflorum OX=13099 GN=rps7 PE=3 SV=1)
VIT_00s0198g00090	0	0	0	0	0	0	CBI38377.3(unnamed protein product, partial [Vitis vinifera])	PAXIP1, PTIP	ENOG41119DW(-); ENOG4111KNE(-)	sp|F4I171|MD15A_ARATH(Mediator of RNA polymerase II transcription subunit 15a OS=Arabidopsis thaliana OX=3702 GN=MED15A PE=1 SV=1)
VIT_00s0198g00100	0	0	0	0	0	0	CAN82673.1(hypothetical protein VITISV_034253 [Vitis vinifera])	HSPA1_8	COG0443(-)	sp|Q08276|HSP7M_SOLTU(Heat shock 70 kDa protein, mitochondrial OS=Solanum tuberosum OX=4113 GN=HSP68 PE=2 SV=1)
VIT_00s0198g00110	0	0	0	0	0	0	CAN61494.1(hypothetical protein VITISV_001649 [Vitis vinifera])
VIT_00s0198g00120	0.09	0.09	0	0	0	0	XP_019080458.1(PREDICTED: uncharacterized protein LOC104882203 isoform X2 [Vitis vinifera])		ENOG41119DW(-)	sp|F4I171|MD15A_ARATH(Mediator of RNA polymerase II transcription subunit 15a OS=Arabidopsis thaliana OX=3702 GN=MED15A PE=1 SV=1)
VIT_00s0198g00130	0	0	0	0	0	0	CBI38379.3(unnamed protein product, partial [Vitis vinifera])	YCS4, CNAP1, CAPD2	COG5098(Regulatory subunit of the condensin complex, a complex required for conversion of interphase chromatin into mitotic-like condense chromosomes. The condensin complex probably introduces positive supercoils into relaxed DNA in the presence of type I topoisomerases and converts nicked DNA into positive knotted forms in the presence of type II topoisomerases (By similarity)); COG5098(Regulato…
VIT_00s0198g00140	13.41	12.3	15.07	12.33	11.76	14.63	CBI38381.3(unnamed protein product, partial [Vitis vinifera])		COG0637(Regulatory subunit of the condensin complex, a complex required for conversion of interphase chromatin into mitotic-like condense chromosomes. The condensin complex probably introduces positive supercoils into relaxed DNA in the presence of type I topoisomerases and converts nicked DNA into positive knotted forms in the presence of type II topoisomerases (By similarity)); COG0637(Regulato…	sp|Q680K2|GPPL1_ARATH(Haloacid dehalogenase-like hydrolase domain-containing protein At4g39970 OS=Arabidopsis thaliana OX=3702 GN=At4g39970 PE=2 SV=1)
VIT_00s0198g00150	7.78	0	0	0	0	0	CBI38382.3(unnamed protein product, partial [Vitis vinifera])
VIT_00s0198g00160	0	0	0	0	0	0	CAN69744.1(hypothetical protein VITISV_016317 [Vitis vinifera])	CTF18, CHL12	ENOG410XP8M(chromosome transmission fidelity)
VIT_05s0077g01150	235.31	755.02	1555.23	96.88	676.16	424.33	NP_001267896.2(class I beta-1,3-glucanase precursor [Vitis vinifera])		ENOG410YAHP(Ocs element-binding factor); ENOG410ZBFM(Glycosyl hydrolases family 17)	sp|P52407|E13B_HEVBR(Glucan endo-1,3-beta-glucosidase, basic vacuolar isoform OS=Hevea brasiliensis OX=3981 GN=HGN1 PE=1 SV=2)
VIT_00s0198g00180	2.91	5.52	1.79	2.57	0.69	2.18	XP_002265379.2(PREDICTED: chromosome transmission fidelity protein 18 homolog [Vitis vinifera])	CTF18, CHL12	ENOG410XP8M(chromosome transmission fidelity)
VIT_00s0199g00010	0	0	0.53	0	0	0.15	CAN81705.1(hypothetical protein VITISV_012289 [Vitis vinifera])
VIT_00s0199g00020	3.31	3.48	4.92	4.49	4.72	6.55	XP_003635051.2(PREDICTED: uncharacterized protein LOC100853398 [Vitis vinifera])		COG1739(protein family UPF0029, Impact, N-terminal protein)	sp|P32438|YPOL_THETH(IMPACT family member in pol 5'region (Fragment) OS=Thermus thermophilus OX=274 PE=3 SV=1)
VIT_00s0199g00030	4.19	4.36	3.49	4.17	3.08	3.23	XP_003635052.1(PREDICTED: ubiquitin carboxyl-terminal hydrolase 17 isoform X1 [Vitis vinifera])	USP36_42	ENOG410XQ92(ubiquitin carboxyl-terminal hydrolase)	sp|Q9FKP5|UBP17_ARATH(Ubiquitin carboxyl-terminal hydrolase 17 OS=Arabidopsis thaliana OX=3702 GN=UBP17 PE=2 SV=1)
VIT_18s0122g00460	235.12	283.11	248.47	518.69	564.69	493.79	XP_002276622.1(PREDICTED: calvin cycle protein CP12-3, chloroplastic [Vitis vinifera])		ENOG410YTHF(CP12 domain); ENOG4112442(Calvin cycle protein)	sp|Q9C9K2|CP123_ARATH(Calvin cycle protein CP12-3, chloroplastic OS=Arabidopsis thaliana OX=3702 GN=CP12-3 PE=1 SV=1)
VIT_00s0199g00050	0	0	0	0	0	0	CBI18699.3(unnamed protein product, partial [Vitis vinifera])	SLC25A11, OGC	ENOG410XQHU(Mitochondrial)	sp|Q9SJY5|PUMP5_ARATH(Mitochondrial uncoupling protein 5 OS=Arabidopsis thaliana OX=3702 GN=PUMP5 PE=2 SV=1)
VIT_00s0199g00060	0	0	0	0	0	0	CAN77544.1(hypothetical protein VITISV_025211 [Vitis vinifera])	ARHGAP22_24_25
VIT_15s0021g00220	227.88	164.31	100.01	98.39	109.8	53.83	XP_010661444.1(PREDICTED: putative ABC transporter C family member 15 [Vitis vinifera])	ABCC1	COG1132(leucine Rich Repeat)	sp|Q9M1C7|AB9C_ARATH(ABC transporter C family member 9 OS=Arabidopsis thaliana OX=3702 GN=ABCC9 PE=2 SV=2)
VIT_00s0199g00080	2.34	0.36	0.53	1.23	1.25	0.42	XP_019073644.1(PREDICTED: uncharacterized protein LOC100242393 [Vitis vinifera])		ENOG410Z114(-)
VIT_07s0104g00410	227.27	240.45	152.03	560.88	396.15	309.87	XP_002275763.1(PREDICTED: endo-1,3;1,4-beta-D-glucanase [Vitis vinifera])		COG0412(dienelactone hydrolase)	sp|Q9ZT66|E134_MAIZE(Endo-1,3;1,4-beta-D-glucanase OS=Zea mays OX=4577 PE=1 SV=1)
VIT_00s0199g00100	0	0	0	0	0	0	CBI18703.3(unnamed protein product, partial [Vitis vinifera])		ENOG410Z114(-)
VIT_00s0199g00110	66.19	82.21	59.5	98.49	95.15	96.32	XP_002274430.1(PREDICTED: protein CURVATURE THYLAKOID 1D, chloroplastic isoform X2 [Vitis vinifera])		ENOG4111UCM(-); ENOG410ZP0J(-)	sp|Q8LDD3|CUT1D_ARATH(Protein CURVATURE THYLAKOID 1D, chloroplastic OS=Arabidopsis thaliana OX=3702 GN=CURT1D PE=1 SV=1)
VIT_00s0199g00120	2.16	1.97	2.05	3.18	3.22	1.71	XP_002272554.2(PREDICTED: protein CHAPERONE-LIKE PROTEIN OF POR1, chloroplastic isoform X1 [Vitis vinifera])		ENOG410YG8H(Protein of unknown function (DUF3353)); ENOG410XT40(Chromosome 16 open reading frame 70)	sp|Q9FN50|CPP1_ARATH(Protein CHAPERONE-LIKE PROTEIN OF POR1, chloroplastic OS=Arabidopsis thaliana OX=3702 GN=CPP1 PE=1 SV=1)
VIT_00s0199g00130	22.48	19.57	28.19	16.41	14.6	27.84	XP_010646324.1(PREDICTED: cysteine desulfurase, mitochondrial [Vitis vinifera])	iscS, NFS1	COG1104(Protein of unknown function (DUF3353))	sp|O49543|MNIF1_ARATH(Cysteine desulfurase, mitochondrial OS=Arabidopsis thaliana OX=3702 GN=NIFS1 PE=1 SV=1)
VIT_00s0199g00140	2	1.27	0.82	1.64	1.93	1.57	CAN71439.1(hypothetical protein VITISV_011331 [Vitis vinifera])	YWHAE	COG5040(cysteine desulfurase)	sp|P48349|14336_ARATH(14-3-3-like protein GF14 lambda OS=Arabidopsis thaliana OX=3702 GN=GRF6 PE=1 SV=1)
VIT_00s0199g00150	49.96	53.72	42.5	26.37	28.4	32.47	XP_003635047.1(PREDICTED: protein CURVATURE THYLAKOID 1D, chloroplastic [Vitis vinifera])		ENOG4111UCM(-); ENOG410ZP0J(-)	sp|Q8LDD3|CUT1D_ARATH(Protein CURVATURE THYLAKOID 1D, chloroplastic OS=Arabidopsis thaliana OX=3702 GN=CURT1D PE=1 SV=1)
VIT_00s0199g00160	35.85	44.77	42.33	21.22	21.04	28.41	XP_003635055.2(PREDICTED: protein CHAPERONE-LIKE PROTEIN OF POR1, chloroplastic [Vitis vinifera])		ENOG410YG8H(Protein of unknown function (DUF3353)); ENOG410XT40(Chromosome 16 open reading frame 70)	sp|Q9FN50|CPP1_ARATH(Protein CHAPERONE-LIKE PROTEIN OF POR1, chloroplastic OS=Arabidopsis thaliana OX=3702 GN=CPP1 PE=1 SV=1)
VIT_00s0199g00170	14.1	18.92	17.67	7.3	7.73	10.09	XP_010646324.1(PREDICTED: cysteine desulfurase, mitochondrial [Vitis vinifera])	iscS, NFS1	COG1104(cysteine desulfurase)	sp|O49543|MNIF1_ARATH(Cysteine desulfurase, mitochondrial OS=Arabidopsis thaliana OX=3702 GN=NIFS1 PE=1 SV=1)
VIT_00s0199g00190	41.77	31.5	25.17	54.57	42.2	49.88	XP_002274546.1(PREDICTED: 14-3-3-like protein GF14 kappa [Vitis vinifera])	YWHAE	COG5040(Tyrosine 3-monooxygenase tryptophan 5-monooxygenase activation protein)	sp|P48348|14338_ARATH(14-3-3-like protein GF14 kappa OS=Arabidopsis thaliana OX=3702 GN=GRF8 PE=1 SV=2)
VIT_00s0199g00200	0	0	0	0	0	0	XP_019073646.1(PREDICTED: protein DYAD [Vitis vinifera])		ENOG410YITF(-)	sp|Q9FGN8|DYAD_ARATH(Protein DYAD OS=Arabidopsis thaliana OX=3702 GN=DYAD PE=1 SV=2)
VIT_00s0199g00210	0	0	0	0	0	0	XP_010646327.1(PREDICTED: cyclin-D4-2 [Vitis vinifera])	CYCD1_2_4	ENOG410XRKC(-)	sp|P42752|CCD21_ARATH(Cyclin-D2-1 OS=Arabidopsis thaliana OX=3702 GN=CYCD2-1 PE=1 SV=3)
VIT_01s0010g03610	226.13	275.2	249.16	475.02	438.15	421.67	CBI27655.3(unnamed protein product, partial [Vitis vinifera])		ENOG410Y5M1(-)
VIT_00s0199g00230	0	0	0	0	0.02	0	XP_019073649.1(PREDICTED: zinc-finger homeodomain protein 1 isoform X2 [Vitis vinifera])		ENOG410YEN7(ZF-HD homeobox protein); ENOG410YG6U(ZF-HD protein dimerisation region containing protein, expressed)	sp|Q6YXH5|ZHD1_ORYSJ(Zinc-finger homeodomain protein 1 OS=Oryza sativa subsp. japonica OX=39947 GN=ZHD1 PE=2 SV=1)
VIT_00s0199g00240	1.13	1.26	1.19	1.16	1.1	1.29	CBI18715.3(unnamed protein product, partial [Vitis vinifera])	pfkA, PFK	COG0205(ZF-HD protein dimerisation region containing protein, expressed)	sp|Q8VYN6|PFKA5_ARATH(ATP-dependent 6-phosphofructokinase 5, chloroplastic OS=Arabidopsis thaliana OX=3702 GN=PFK5 PE=1 SV=1)
VIT_00s0199g00250	0.49	0.3	1.32	0.65	1.36	1.65	XP_003635057.1(PREDICTED: zinc-finger homeodomain protein 2 isoform X1 [Vitis vinifera])		ENOG410YEN7(ZF-HD homeobox protein); ENOG410YG6U(ZF-HD protein dimerisation region containing protein, expressed)	sp|Q6YXH5|ZHD1_ORYSJ(Zinc-finger homeodomain protein 1 OS=Oryza sativa subsp. japonica OX=39947 GN=ZHD1 PE=2 SV=1)
VIT_11s0052g00010	224.19	239.35	160.43	0	69.97	0	CBI17919.3(unnamed protein product, partial [Vitis vinifera])
VIT_00s0199g00270	18.53	18.06	22.35	22	23.24	25.98	CBI18718.3(unnamed protein product, partial [Vitis vinifera])		ENOG4111JYH(GEM-like protein)	sp|Q94AC1|STR6_ARATH(Rhodanese-like domain-containing protein 6 OS=Arabidopsis thaliana OX=3702 GN=STR6 PE=2 SV=1)
VIT_00s0199g00280	0	0	0	0	0	0
VIT_00s0199g00290	0	0	0	0	0	0	CAN73285.1(hypothetical protein VITISV_009766 [Vitis vinifera])	grxC, GLRX, GLRX2	COG0695(Glutaredoxin)
VIT_00s0199g00300	74.48	61.8	44.66	140.04	121.23	89.63	XP_002263366.1(PREDICTED: bet1-like protein At4g14600 [Vitis vinifera])	SFT1	ENOG410XT49(Glutaredoxin); ENOG4112017(Bet1-like protein); ENOG410Y34R(vesicle-mediated transport)	sp|Q8VXX9|BETL1_ARATH(Bet1-like protein At4g14600 OS=Arabidopsis thaliana OX=3702 GN=At4g14600 PE=2 SV=1)
VIT_00s0199g00310	169.25	96.86	183.19	90.24	21.78	83.55	XP_003635050.1(PREDICTED: classical arabinogalactan protein 2 [Vitis vinifera])
VIT_00s0201g00010	0	0	0	0	0	0	CAN62822.1(hypothetical protein VITISV_035764 [Vitis vinifera])
VIT_11s0052g00540	223.98	244.51	178.42	451.57	382.05	336.67	XP_002266816.1(PREDICTED: ABC transporter I family member 17 [Vitis vinifera])		COG1117(Part of the ABC transporter complex PstSACB involved in phosphate import. Responsible for energy coupling to the transport system (By similarity))	sp|Q9C9W0|AB17I_ARATH(ABC transporter I family member 17 OS=Arabidopsis thaliana OX=3702 GN=ABCI17 PE=2 SV=1)
VIT_00s0201g00030	0	0	0	0	0	0	CBI29438.3(unnamed protein product, partial [Vitis vinifera])
VIT_00s0201g00060	0.58	0.36	0.25	0.32	0.51	0.62	CBI29439.3(unnamed protein product, partial [Vitis vinifera])		ENOG410YF07(-)
VIT_00s0201g00070	5.83	4.86	6.47	3.74	3.4	4.07	XP_010646338.1(PREDICTED: methyl-CpG-binding domain protein 4-like protein isoform X1 [Vitis vinifera])	MBD4	ENOG4111HPQ(-)	sp|Q0IGK1|MBD4L_ARATH(Methyl-CpG-binding domain protein 4-like protein OS=Arabidopsis thaliana OX=3702 GN=MBD4L PE=1 SV=1)
VIT_00s0201g00080	0	0	0	0	0	0	XP_019075183.1(PREDICTED: uncharacterized protein LOC100259237 [Vitis vinifera])
VIT_00s0201g00090	0	0	0	0	0	0	XP_019074145.1(PREDICTED: annexin D4-like [Vitis vinifera])		ENOG410XPUN(annexin A7)	sp|Q9ZVJ6|ANXD4_ARATH(Annexin D4 OS=Arabidopsis thaliana OX=3702 GN=ANN4 PE=1 SV=1)
VIT_00s0202g00020	0.68	0.64	1.06	0	0	0.63	CBI18724.3(unnamed protein product, partial [Vitis vinifera])	DDX6, RCK, DHH1	ENOG410XRAZ(atp-dependent rna helicase)
VIT_08s0007g08020	223.26	157.61	169.02	433.3	121.54	423.25	CBI29884.3(unnamed protein product, partial [Vitis vinifera])		ENOG41117PG(-); ENOG4111DED(-)
VIT_00s0202g00040	1.01	1.8	0.85	1.22	0.99	0.54	CBI18726.3(unnamed protein product, partial [Vitis vinifera])		COG0666(Ankyrin Repeat)	sp|Q80YE7|DAPK1_MOUSE(Death-associated protein kinase 1 OS=Mus musculus OX=10090 GN=Dapk1 PE=1 SV=3)
VIT_00s0202g00050	0	0	0	0	0	0	CBI18727.3(unnamed protein product, partial [Vitis vinifera])		COG0666(Ankyrin Repeat)
VIT_00s0202g00060	0	0	0	0	0	0	XP_003635064.1(PREDICTED: putative pentatricopeptide repeat-containing protein At5g59200, chloroplastic [Vitis vinifera])		ENOG410Z7Z7(Pentatricopeptide repeat-containing protein)	sp|Q9FIF7|PP435_ARATH(Putative pentatricopeptide repeat-containing protein At5g59200, chloroplastic OS=Arabidopsis thaliana OX=3702 GN=PCMP-E41 PE=3 SV=1)
VIT_00s0202g00070	0	0	0	0	0	0
VIT_00s0202g00080	0	0	0	0	0	0	CBI18730.3(unnamed protein product, partial [Vitis vinifera])		COG0515(Serine Threonine protein kinase)
VIT_00s0202g00090	0	0	0	0	0	0	CBI18731.3(unnamed protein product, partial [Vitis vinifera])		COG0515(Serine Threonine protein kinase)
VIT_00s0203g00010	0	0	0	0	0	0	CAN65355.1(hypothetical protein VITISV_012646 [Vitis vinifera])
VIT_08s0007g01350	220.21	252.94	158.51	728.71	558.85	418.22	CBI30472.3(unnamed protein product, partial [Vitis vinifera])		ENOG410Z44T(-)
VIT_00s0203g00030	0	0	0	0	0	0	CBI40858.3(unnamed protein product, partial [Vitis vinifera])
VIT_00s0203g00040	97.8	124.31	101.65	101.43	118.43	122.24	XP_002275178.2(PREDICTED: vesicle-associated protein 4-2 isoform X2 [Vitis vinifera])		COG5066(Central component in molecular interactions underlying sperm crawling. Forms an extensive filament system that extends from sperm villipoda, along the leading edge of the pseudopod (By similarity)); ENOG4111IAV(Vesicle-associated membrane family protein); ENOG410ZJEQ(MSP (Major sperm protein) domain)	sp|Q8VYN2|VAP42_ARATH(Vesicle-associated protein 4-2 OS=Arabidopsis thaliana OX=3702 GN=PVA42 PE=1 SV=1)
VIT_18s0001g09670	219.37	242.95	259.45	456.09	476.61	428.26	XP_002285058.4(PREDICTED: MFP1 attachment factor 1-like [Vitis vinifera])		ENOG410YXFU(MFP1 attachment factor)	sp|Q9M7N6|MAF1_SOLLC(MFP1 attachment factor 1 OS=Solanum lycopersicum OX=4081 GN=MAF1 PE=1 SV=1)
VIT_00s0203g00060	4.23	4.36	3.09	2.76	2.52	3.67	XP_003635071.1(PREDICTED: putative PAP-specific phosphatase, mitochondrial [Vitis vinifera])	cysQ, MET22, BPNT1	COG1218(-)	sp|Q9M0Y6|DPNPM_ARATH(Putative PAP-specific phosphatase, mitochondrial OS=Arabidopsis thaliana OX=3702 GN=At4g05090 PE=2 SV=1)
VIT_00s0203g00070	0.62	0.56	0	0.56	0	0	XP_002266049.1(PREDICTED: protein ODORANT1 [Vitis vinifera])	MYBP	COG5147(Myblike DNAbinding domain containing protein)	sp|Q9LDR8|MY102_ARATH(Transcription factor MYB102 OS=Arabidopsis thaliana OX=3702 GN=MYB102 PE=2 SV=1)
VIT_00s0203g00080	0.28	0.28	0	0	0.14	0.4	CBI40863.3(unnamed protein product, partial [Vitis vinifera])		COG1881(Myblike DNAbinding domain containing protein)	sp|Q9XFK7|MFT_ARATH(Protein MOTHER of FT and TFL1 OS=Arabidopsis thaliana OX=3702 GN=MFT PE=1 SV=1)
VIT_00s0203g00090	1.05	1.78	1.34	1.72	1.99	1.05	XP_010646356.2(PREDICTED: equilibrative nucleotide transporter 3 isoform X1 [Vitis vinifera])	SLC29A1_2_3, ENT1_2_3	ENOG410Y3MT(phosphatidylethanolamine-binding protein)	sp|Q9M0Y3|ENT3_ARATH(Equilibrative nucleotide transporter 3 OS=Arabidopsis thaliana OX=3702 GN=ENT3 PE=1 SV=1)
VIT_18s0001g08120	218.16	221.21	190.86	427.05	424.82	346.3	XP_002285581.1(PREDICTED: ubiquitin-fold modifier-conjugating enzyme 1 [Vitis vinifera])	UFC1	ENOG410ZBCX(ubiquitin-fold modifier conjugating enzyme 1)	sp|Q9SXC8|UFC1_ARATH(Ubiquitin-fold modifier-conjugating enzyme 1 OS=Arabidopsis thaliana OX=3702 GN=At1g27530 PE=2 SV=1)
VIT_00s0203g00110	2.99	1.77	0.89	1.64	1.12	0.73	CBI40867.3(unnamed protein product, partial [Vitis vinifera])	KDM3	ENOG410XTAA(Required, probably indirectly, for the hydroxylation of 2-octaprenylphenol to 2-octaprenyl-6-hydroxy-phenol, the fourth step in ubiquinone biosynthesis (By similarity))	sp|Q9SSE9|JMJ25_ARATH(Lysine-specific demethylase JMJ25 OS=Arabidopsis thaliana OX=3702 GN=JMJ25 PE=1 SV=1)
VIT_00s0203g00120	8.71	2.73	1	6.87	2.96	0.5	CBI40868.3(unnamed protein product, partial [Vitis vinifera])	KDM3	ENOG410XTAA(lysine (K)-specific demethylase)
VIT_01s0026g02480	217.51	317.97	333	532.6	569.12	549.75	XP_002275043.1(PREDICTED: calvin cycle protein CP12-1, chloroplastic [Vitis vinifera])		ENOG4112442(Calvin cycle protein)	sp|O22914|CP121_ARATH(Calvin cycle protein CP12-1, chloroplastic OS=Arabidopsis thaliana OX=3702 GN=CP12-1 PE=1 SV=1)
VIT_00s0203g00140	71.35	31.74	22.59	95.81	33.26	16.11	CAN65141.1(hypothetical protein VITISV_034615 [Vitis vinifera])		ENOG410YH0S(PB1 domain)
VIT_11s0016g05520	217.37	270.09	181.57	440.34	323.74	285.55	XP_002285305.1(PREDICTED: umecyanin [Vitis vinifera])		ENOG410YP7M(Copper ion binding electron carrier); ENOG410Z0W4(blue copper)	sp|P42849|UMEC_ARMRU(Umecyanin OS=Armoracia rusticana OX=3704 PE=1 SV=1)
VIT_09s0002g01090	216.86	207.69	91.7	447.94	173.32	158.73	XP_002273390.1(PREDICTED: cytochrome P450 71A1 [Vitis vinifera])	CYP92A6	COG2124(Cytochrome p450)	sp|P24465|C71A1_PERAE(Cytochrome P450 71A1 OS=Persea americana OX=3435 GN=CYP71A1 PE=1 SV=2)
VIT_00s0203g00170	4.64	6.79	5.04	4.15	5.71	7.21	XP_019073657.1(PREDICTED: myb-related protein Myb4 isoform X1 [Vitis vinifera])	MYBP	COG5147((DC) complex that phosphorylates and inhibits members of the retinoblastoma (RB) protein family including RB1 and regulates the cell-cycle during G(1) S transition. Phosphorylation of RB1 allows dissociation of the transcription factor E2F from the RB E2F complex and the subsequent transcription of E2F target genes which are responsible for the progression through the G(1) phase. Hypophos…	sp|Q9M0Y5|MYB74_ARATH(Transcription factor MYB74 OS=Arabidopsis thaliana OX=3702 GN=MYB74 PE=2 SV=1)
VIT_00s0203g00180	27.74	22.35	21.97	43.56	34.93	28.29	XP_003635067.2(PREDICTED: uncharacterized protein LOC100246768 [Vitis vinifera])		ENOG410YNGI(PLAC8 family)	sp|Q9LS43|PCR7_ARATH(Protein PLANT CADMIUM RESISTANCE 7 OS=Arabidopsis thaliana OX=3702 GN=PCR7 PE=2 SV=1)
VIT_00s0203g00190	71.53	63.53	75.14	79.41	102.71	82.59	CBI40874.3(unnamed protein product, partial [Vitis vinifera])	NOSIP	ENOG410XQYR(Nitric oxide synthase interacting protein)	sp|Q9SY88|CSU1_ARATH(E3 ubiquitin-protein ligase CSU1 OS=Arabidopsis thaliana OX=3702 GN=CSU1 PE=1 SV=1)
VIT_00s0203g00200	141.17	134.9	145.58	150.91	156.66	145.31	XP_010646368.1(PREDICTED: universal stress protein PHOS32 [Vitis vinifera])		ENOG4111HXP(universal stress protein domain containing protein)	sp|Q8VYN9|PHO32_ARATH(Universal stress protein PHOS32 OS=Arabidopsis thaliana OX=3702 GN=PHOS32 PE=1 SV=1)
VIT_00s0203g00210	39.06	60.47	81.64	72.13	64.43	83.16	CAN67068.1(hypothetical protein VITISV_015160 [Vitis vinifera])		ENOG411176J(BBOX); ENOG410YSB4(zinc finger)	sp|Q9LJB7|BBX32_ARATH(B-box zinc finger protein 32 OS=Arabidopsis thaliana OX=3702 GN=BBX32 PE=1 SV=1)
VIT_00s0203g00220	0.09	0.43	0.35	0	0	0	XP_010646861.2(PREDICTED: LOW QUALITY PROTEIN: G-type lectin S-receptor-like serine/threonine-protein kinase At1g11330 [Vitis vinifera])		COG0515(zinc finger); ENOG4110XTI(Serine Threonine protein kinase)	sp|Q9SXB8|Y1133_ARATH(G-type lectin S-receptor-like serine/threonine-protein kinase At1g11330 OS=Arabidopsis thaliana OX=3702 GN=At1g11330 PE=1 SV=3)
VIT_00s0204g00010	0	1.62	1.34	0	0	0
VIT_00s0204g00020	3.65	4.08	4.49	3.16	2.73	3.71	XP_002269458.1(PREDICTED: trihelix transcription factor ASIL2 [Vitis vinifera])		ENOG410YYXY(Transcription factor); ENOG410YMN5(Alcohol dehydrogenase transcription factor Myb/SANT-like)	sp|O23550|FRIP2_ARATH(Protein FIP2 OS=Arabidopsis thaliana OX=3702 GN=FIP2 PE=1 SV=1)
VIT_00s0204g00030	0.05	0	0	0	0	0	CBI40921.3(unnamed protein product, partial [Vitis vinifera])		COG0531(Transcription factor)	sp|Q9LZ20|CAAT6_ARATH(Cationic amino acid transporter 6, chloroplastic OS=Arabidopsis thaliana OX=3702 GN=CAT6 PE=2 SV=1)
VIT_00s0204g00040	9.45	7.16	8.17	17.82	14.56	12.75	XP_019073665.1(PREDICTED: (S)-ureidoglycine aminohydrolase [Vitis vinifera])	ylbA, UGHY	COG3257(Transcription factor)	sp|Q8GXV5|UGHY_ARATH((S)-ureidoglycine aminohydrolase OS=Arabidopsis thaliana OX=3702 GN=UGLYAH PE=1 SV=1)
VIT_00s0904g00010	215.78	247.98	153	628.52	488.16	406.11	XP_002275624.1(PREDICTED: oxygen-evolving enhancer protein 3, chloroplastic [Vitis vinifera])	psbQ	ENOG4111SJA(oxygen-evolving enhancer protein)	sp|Q41932|PSBQ2_ARATH(Oxygen-evolving enhancer protein 3-2, chloroplastic OS=Arabidopsis thaliana OX=3702 GN=PSBQ2 PE=1 SV=2)
VIT_05s0124g00080	214.69	431.75	372.29	87.5	159.47	117.85	KEH40672.1(neurofilament heavy protein, putative [Medicago truncatula])
VIT_01s0150g00270	213.95	375.15	357.32	458.8	539.98	645.5	CBI29275.3(unnamed protein product, partial [Vitis vinifera])		ENOG4111MP0(-)	sp|Q67YC9|Y4141_ARATH(Uncharacterized protein At4g14100 OS=Arabidopsis thaliana OX=3702 GN=At4g14100 PE=2 SV=1)
VIT_18s0001g14310	213.21	274.6	298.84	467.38	472.69	379.97	XP_002275563.1(PREDICTED: flavanone 3-dioxygenase [Vitis vinifera])	E1.14.11.9	COG3491(-)	sp|Q7XZQ7|FL3H_PETCR(Flavanone 3-dioxygenase OS=Petroselinum crispum OX=4043 GN=FHT PE=1 SV=1)
VIT_00s0204g00130	0.19	0.47	0.85	0.71	0.66	0.55	XP_003635079.1(PREDICTED: uncharacterized protein LOC100852443 [Vitis vinifera])		ENOG4111BGB(-)
VIT_00s0204g00150	0	0	0	0	0	0	XP_021813617.1(glutamate dehydrogenase 2-like [Prunus avium])	GLUD1_2, gdhA	COG0334(-)	sp|Q38946|DHE2_ARATH(Glutamate dehydrogenase 2 OS=Arabidopsis thaliana OX=3702 GN=GDH2 PE=1 SV=1)
VIT_00s0204g00160	0	0	0	0	0	0	XP_019074259.1(PREDICTED: LOW QUALITY PROTEIN: glutamate dehydrogenase 2, partial [Vitis vinifera])	GLUD1_2, gdhA	COG0334(oxidoreductase activity, acting on the CH-NH2 group of donors, NAD or NADP as acceptor)	sp|O04937|DHEA_NICPL(Glutamate dehydrogenase A OS=Nicotiana plumbaginifolia OX=4092 GN=GDHA PE=2 SV=1)
VIT_00s0204g00170	199.23	181.97	157.55	290.84	228.62	263.82	XP_003635074.1(PREDICTED: light-harvesting complex-like protein 3 isotype 1, chloroplastic [Vitis vinifera])		ENOG4111GIB(oxidoreductase activity, acting on the CH-NH2 group of donors, NAD or NADP as acceptor); ENOG410XPYN(Lil3 protein)	sp|Q9SYX1|LIL31_ARATH(Light-harvesting complex-like protein 3 isotype 1, chloroplastic OS=Arabidopsis thaliana OX=3702 GN=LIL3.1 PE=1 SV=1)
VIT_00s0204g00180	0	0	0	0	0	0	XP_003635081.1(PREDICTED: ankyrin repeat-containing protein ITN1 [Vitis vinifera])		COG0666(Lil3 protein)
VIT_00s0204g00210	0	0	0.08	0	0	0	XP_003635081.1(PREDICTED: ankyrin repeat-containing protein ITN1 [Vitis vinifera])		COG0666(Ankyrin Repeat)	sp|Q8GYH5|BAD1_ARATH(Ankyrin repeat-containing protein BDA1 OS=Arabidopsis thaliana OX=3702 GN=BAD1 PE=1 SV=1)
VIT_00s0204g00220	46.01	51.4	55.86	43.74	48.48	45.62	XP_003635562.2(PREDICTED: ATP-dependent Clp protease proteolytic subunit-related protein 4, chloroplastic [Vitis vinifera])	clpP, CLPP	COG0740(Ankyrin Repeat)	sp|Q8LB10|CLPR4_ARATH(ATP-dependent Clp protease proteolytic subunit-related protein 4, chloroplastic OS=Arabidopsis thaliana OX=3702 GN=CLPR4 PE=1 SV=1)
VIT_00s0204g00230	0	0	0	0	0	0
VIT_00s0207g00010	96.47	126.82	101.83	145.03	208.46	186.37	XP_002270329.1(PREDICTED: omega-hydroxypalmitate O-feruloyl transferase [Vitis vinifera])	HHT1	ENOG4111F55(BAHD family acyltransferase, clade V (EC 2.3.1.-))	sp|Q94CD1|HHT1_ARATH(Omega-hydroxypalmitate O-feruloyl transferase OS=Arabidopsis thaliana OX=3702 GN=HHT1 PE=1 SV=1)
VIT_00s0207g00020	6.4	7.87	4.98	5.72	7.62	7.16	XP_010646377.1(PREDICTED: INO80 complex subunit D [Vitis vinifera])		ENOG410Y1DG(-)	sp|Q54J07|IN80D_DICDI(INO80 complex subunit D OS=Dictyostelium discoideum OX=44689 GN=DDB_G0288447 PE=3 SV=1)
VIT_17s0000g05070	206.32	142.45	35.83	83.05	64.5	45.09	XP_002264600.1(PREDICTED: protein COBRA [Vitis vinifera])		ENOG410YAAC(cobra-like protein)	sp|Q94KT8|COBRA_ARATH(Protein COBRA OS=Arabidopsis thaliana OX=3702 GN=COB PE=2 SV=1)
VIT_00s0207g00040	0	0	0	0	0	0	CBI38345.3(unnamed protein product, partial [Vitis vinifera])	PGP, PGLP	COG0647(-)	sp|P0DKC3|PGP1A_ARATH(Phosphoglycolate phosphatase 1A, chloroplastic OS=Arabidopsis thaliana OX=3702 GN=PGLP1A PE=1 SV=1)
VIT_00s0207g00050	4.49	6.02	5.02	14.12	22.65	10.46	CBI38346.3(unnamed protein product, partial [Vitis vinifera])
VIT_00s0207g00060	1.84	3.17	3.39	3.51	4.44	3.56	XP_003635084.1(PREDICTED: INO80 complex subunit D [Vitis vinifera])		ENOG410Y1DG(-)	sp|Q54J07|IN80D_DICDI(INO80 complex subunit D OS=Dictyostelium discoideum OX=44689 GN=DDB_G0288447 PE=3 SV=1)
VIT_00s1547g00010	201.41	169.74	88.03	402.06	286.43	196.74	XP_003635591.1(PREDICTED: photosynthetic NDH subunit of subcomplex B 4, chloroplastic-like [Vitis vinifera])		ENOG410YHJ2(-)	sp|Q8RXS1|PNSB4_ARATH(Photosynthetic NDH subunit of subcomplex B 4, chloroplastic OS=Arabidopsis thaliana OX=3702 GN=PNSB4 PE=2 SV=1)
VIT_00s0207g00080	5.8	5.3	4.35	3.08	1.86	3.23	XP_019073675.1(PREDICTED: CMP-sialic acid transporter 2 [Vitis vinifera])		COG0697(membrane); COG0697(membrane)	sp|Q8GY97|CSTR2_ARATH(CMP-sialic acid transporter 2 OS=Arabidopsis thaliana OX=3702 GN=At2g43240 PE=2 SV=1)
VIT_00s0207g00090	51.66	51.56	66.16	34.18	43.77	39.85	XP_002268068.2(PREDICTED: probable E3 ubiquitin-protein ligase ARI8 isoform X2 [Vitis vinifera])	ARIH1	ENOG410XP9Y(RING finger) protein)	sp|Q8W468|ARI8_ARATH(Probable E3 ubiquitin-protein ligase ARI8 OS=Arabidopsis thaliana OX=3702 GN=ARI8 PE=2 SV=1)
VIT_00s0207g00100	10.08	10.35	8.77	6.39	7.2	5.69	CBI38351.3(unnamed protein product, partial [Vitis vinifera])		ENOG410XNV4(transmembrane protein 62); COG0571(Digests double-stranded RNA. Involved in the processing of primary rRNA transcript to yield the immediate precursors to the large and small rRNAs (23S and 16S). Also processes some mRNAs, and tRNAs when they are encoded in the rRNA operon (By similarity))	sp|Q0WVZ1|Y3330_ARATH(Putative metallophosphoesterase At3g03305 OS=Arabidopsis thaliana OX=3702 GN=At3g03305 PE=2 SV=1)
VIT_00s1596g00010	201.41	169.74	88.03	402.06	286.43	196.74	XP_003635591.1(PREDICTED: photosynthetic NDH subunit of subcomplex B 4, chloroplastic-like [Vitis vinifera])		ENOG410YHJ2(-)	sp|Q8RXS1|PNSB4_ARATH(Photosynthetic NDH subunit of subcomplex B 4, chloroplastic OS=Arabidopsis thaliana OX=3702 GN=PNSB4 PE=2 SV=1)
VIT_00s0704g00010	201.04	190.3	159.49	62.4	59.91	49.26	XP_002271379.3(PREDICTED: derlin-2.2 [Vitis vinifera])	DERL2_3	COG5291(Serine Threonine protein kinase)	sp|Q9ZS88|DER22_ARATH(Derlin-2.2 OS=Arabidopsis thaliana OX=3702 GN=DER2.2 PE=2 SV=1)
VIT_13s0064g01210	200.24	249.16	345.05	539.59	555.23	683.78	XP_003633556.1(PREDICTED: zinc finger A20 and AN1 domain-containing stress-associated protein 8 [Vitis vinifera])		ENOG4111UWC(RNA recognition motif. (a.k.a. RRM, RBD, or RNP domain))	sp|A3BDI8|SAP8_ORYSJ(Zinc finger A20 and AN1 domain-containing stress-associated protein 8 OS=Oryza sativa subsp. japonica OX=39947 GN=SAP8 PE=2 SV=1)
VIT_00s0207g00140	0	0	0	0	0	0	XP_010646383.1(PREDICTED: uncharacterized protein LOC104878188 [Vitis vinifera])		ENOG410YR55(-); ENOG4110606(-); ENOG410Z0XV(expressed protein)
VIT_00s0207g00150	0.29	0	0	0.46	0.06	0.03	XP_010646384.1(PREDICTED: uncharacterized protein LOC100853414 [Vitis vinifera])		ENOG410Y2WM(Ternary complex factor MIP1)
VIT_00s0207g00160	0	0	0	0.51	0	0	XP_002262744.1(PREDICTED: STS14 protein [Vitis vinifera])		COG2340(Scp-like extracellular)	sp|Q41495|ST14_SOLTU(STS14 protein OS=Solanum tuberosum OX=4113 GN=STS14 PE=2 SV=1)
VIT_00s0207g00170	0	0	0	0	0	0	XP_010646385.1(PREDICTED: STS14 protein-like [Vitis vinifera])		COG2340(Scp-like extracellular)	sp|Q41495|ST14_SOLTU(STS14 protein OS=Solanum tuberosum OX=4113 GN=STS14 PE=2 SV=1)
VIT_00s0551g00030	199.36	215.28	232.64	512.9	391.72	457.6	XP_010647191.1(PREDICTED: protein transport protein Sec61 subunit alpha [Vitis vinifera])	SEC61A	COG0201(The central subunit of the protein translocation channel SecYEG. Consists of two halves formed by TMs 1-5 and 6-10. These two domains form a lateral gate at the front which open onto the bilayer between TMs 2 and 7, and are clamped together by SecE at the back. The channel is closed by both a pore ring composed of hydrophobic SecY resides and a short helix (helix 2A) on the extracellular …	sp|Q54XK2|SC61A_DICDI(Protein transport protein Sec61 subunit alpha OS=Dictyostelium discoideum OX=44689 GN=sec61a PE=3 SV=1)
VIT_16s0050g01850	197.77	113.06	128.42	61.92	109.42	83.95	XP_010662653.1(PREDICTED: nuclear valosin-containing protein-like [Vitis vinifera])		COG0464(Aaa atpase); ENOG411055C(ATPase family associated with various cellular activities (AAA))	sp|A2VDN5|SPAST_BOVIN(Spastin OS=Bos taurus OX=9913 GN=SPAST PE=1 SV=1)
VIT_00s0207g00200	4.42	5.33	7.56	4.43	2.75	5.73	XP_003635083.2(PREDICTED: CASP-like protein 5C1 isoform X2 [Vitis vinifera])		ENOG410YMN0(CASP-like protein); ENOG41103SE(Domain of unknown function (DUF588))	sp|Q10EJ2|CSPLU_ORYSJ(CASP-like protein 5C1 OS=Oryza sativa subsp. japonica OX=39947 GN=Os03g0767900 PE=2 SV=1)
VIT_00s0207g00210	557.32	651.6	390.33	915.05	793.78	577.43	XP_002274796.1(PREDICTED: oxygen-evolving enhancer protein 1, chloroplastic [Vitis vinifera])	psbO	ENOG410XP4G(photosystem II manganese-stabilizing)	sp|Q40459|PSBO_TOBAC(Oxygen-evolving enhancer protein 1, chloroplastic OS=Nicotiana tabacum OX=4097 GN=PSBO PE=2 SV=1)
VIT_00s0207g00220	2.85	1.23	2.69	3.05	3.6	2.12	XP_002274881.1(PREDICTED: cold-regulated 413 plasma membrane protein 2 [Vitis vinifera])		ENOG4111SCF(Cold acclimation protein)	sp|Q9SVL6|CRPM2_ARATH(Cold-regulated 413 plasma membrane protein 2 OS=Arabidopsis thaliana OX=3702 GN=COR413PM2 PE=2 SV=1)
VIT_16s0098g00110	197.17	202.69	123.44	28.3	23.74	38.66	XP_019073802.1(PREDICTED: LEAF RUST 10 DISEASE-RESISTANCE LOCUS RECEPTOR-LIKE PROTEIN KINASE-like 2.1 [Vitis vinifera])	IRAK4	ENOG410YB97(STYKc); COG0515(Serine Threonine protein kinase)	sp|P93604|LRK10_WHEAT(Rust resistance kinase Lr10 OS=Triticum aestivum OX=4565 GN=LRK10 PE=2 SV=1)
VIT_00s0207g00240	43.16	37.82	36.52	40.78	41.77	35.43	XP_010646387.1(PREDICTED: protein HGV2 isoform X1 [Vitis vinifera])	HIF1	ENOG4111PIX(Nuclear Autoantigenic Sperm Protein); ENOG4110P5E(Nuclear autoantigenic sperm protein (Histone-binding))
VIT_00s0207g00250	17.44	29.78	19	17.98	33.98	37.79	XP_002265860.1(PREDICTED: uncharacterized protein LOC100262366 [Vitis vinifera])		ENOG411155W(-)
VIT_13s0084g00310	197.11	250.61	305.55	99.44	95.2	164.73	XP_002265615.1(PREDICTED: protein LNK3 [Vitis vinifera])		ENOG411140C(-); ENOG410Z9PA(-)	sp|Q9LHH5|LNK3_ARATH(Protein LNK3 OS=Arabidopsis thaliana OX=3702 GN=LNK3 PE=1 SV=1)
VIT_00s0207g00270	49.67	36.37	36.84	53.74	42.92	44.81	XP_003635085.1(PREDICTED: thioredoxin-like protein HCF164, chloroplastic [Vitis vinifera])		COG0526(Thioredoxin)	sp|Q7Y0D4|TR164_ORYSJ(Thioredoxin-like protein HCF164, chloroplastic OS=Oryza sativa subsp. japonica OX=39947 GN=Os03g0767500 PE=2 SV=1)
VIT_00s0207g00280	28.66	28.03	38.62	15.39	15.44	21.91	XP_002275295.1(PREDICTED: wall-associated receptor kinase-like 14 isoform X1 [Vitis vinifera])		COG0515(Serine Threonine protein kinase)	sp|Q8RY67|WAKLO_ARATH(Wall-associated receptor kinase-like 14 OS=Arabidopsis thaliana OX=3702 GN=WAKL14 PE=2 SV=2)
VIT_00s0207g00290	0	0	1.54	0	0.64	0
VIT_00s0207g00300	0	0	0	0	0	0
VIT_00s0208g00020	0	0	0	0	0	0	CBI29449.3(unnamed protein product, partial [Vitis vinifera])	COPS4, CSN4;RP-L4e, RPL4	COG0088(One of the primary rRNA binding proteins, this protein initially binds near the 5'-end of the 23S rRNA. It is important during the early stages of 50S assembly. It makes multiple contacts with different domains of the 23S rRNA in the assembled 50S subunit and ribosome (By similarity)); ENOG410XPDE(protein deneddylation)	sp|Q8L5U0|CSN4_ARATH(COP9 signalosome complex subunit 4 OS=Arabidopsis thaliana OX=3702 GN=CSN4 PE=1 SV=2)
VIT_00s0208g00030	0	0	0	0	0	0	XP_010658105.1(PREDICTED: uncharacterized protein LOC100242030 [Vitis vinifera])	COPS4, CSN4	ENOG410XQ09(Tetratricopeptide repeat)	sp|Q66GN3|NPGR2_ARATH(Protein NPGR2 OS=Arabidopsis thaliana OX=3702 GN=NPGR2 PE=1 SV=1)
VIT_00s0208g00040	0.14	0.14	0.08	0.05	0.1	0.09	XP_010646217.1(PREDICTED: uncharacterized protein LOC104878131 [Vitis vinifera])		COG2801(Retrotransposon protein)
VIT_00s0208g00050	0	0	0	0	0	0	CBI29450.3(unnamed protein product, partial [Vitis vinifera])	ABCC1;ABCC2	COG1132(Retrotransposon protein)	sp|Q9LK64|AB3C_ARATH(ABC transporter C family member 3 OS=Arabidopsis thaliana OX=3702 GN=ABCC3 PE=1 SV=1)
VIT_00s0208g00060	0	0	0	0	0	0	CBI29451.3(unnamed protein product, partial [Vitis vinifera])		COG0515(Serine Threonine protein kinase)
VIT_00s0208g00070	0	0	0	0	0	0	CBI29452.3(unnamed protein product, partial [Vitis vinifera])
VIT_00s0208g00080	0	0	0	0	0	0	XP_008223939.1(PREDICTED: LOW QUALITY PROTEIN: cycloartenol Synthase-like [Prunus mume])	CAS1	COG1657(Squalene--hopene cyclase)	sp|Q6BE23|OXSC_CUCPE(Probable oxidosqualene cyclase OS=Cucurbita pepo OX=3663 GN=CPR PE=2 SV=1)
VIT_00s0208g00090	0	0	0	0	0	0	CBI21583.3(unnamed protein product, partial [Vitis vinifera])		ENOG4110MRA(expressed protein)	sp|F4K5L5|TBL16_ARATH(Protein trichome birefringence-like 16 OS=Arabidopsis thaliana OX=3702 GN=TBL16 PE=2 SV=1)
VIT_00s0208g00100	3.24	1.38	3.99	2.88	3.9	2.99	CBI29454.3(unnamed protein product, partial [Vitis vinifera])		COG1948(Excision repair cross-complementing rodent repair deficiency, complementation group 4); ENOG4111HJG(Cyclophilin type peptidyl-prolyl cis-trans isomerase/CLD)
VIT_00s0208g00110	0	7.3	0	0	0	0	CBI29455.3(unnamed protein product, partial [Vitis vinifera])		ENOG410XQ54(F-box and leucine-rich repeat protein)	sp|Q9LW29|AFB2_ARATH(Protein AUXIN SIGNALING F-BOX 2 OS=Arabidopsis thaliana OX=3702 GN=AFB2 PE=1 SV=1)
VIT_00s0208g00120	0	0	0	0	0	0	CBI29456.3(unnamed protein product, partial [Vitis vinifera])		ENOG410YCD3(Galacturonosyltransferase)
VIT_00s0208g00130	0	0	0.09	0.06	0	0.05	NP_001268217.1(CBL-interacting protein kinase 04 [Vitis vinifera])		COG0515(Serine Threonine protein kinase)	sp|Q93VD3|CIPKN_ARATH(CBL-interacting serine/threonine-protein kinase 23 OS=Arabidopsis thaliana OX=3702 GN=CIPK23 PE=1 SV=1)
VIT_00s0211g00010	4.17	5.12	4.93	4.69	6.02	6.13	XP_003635095.1(PREDICTED: uncharacterized protein At4g37920, chloroplastic [Vitis vinifera])		ENOG410YAMT(Serine Threonine protein kinase)	sp|Q84WN0|Y4920_ARATH(Uncharacterized protein At4g37920 OS=Arabidopsis thaliana OX=3702 GN=At4g37920 PE=2 SV=2)
VIT_00s0211g00020	0	0	0	0	0	0	XP_019073680.1(PREDICTED: ABC transporter G family member 6-like [Vitis vinifera])		COG1131(-)	sp|Q9FNB5|AB6G_ARATH(ABC transporter G family member 6 OS=Arabidopsis thaliana OX=3702 GN=ABCG6 PE=2 SV=1)
VIT_11s0103g00270	196.44	195.85	165.93	405.81	281.98	281.37	XP_002269106.1(PREDICTED: NADH dehydrogenase [ubiquinone] 1 alpha subcomplex subunit 1 [Vitis vinifera])	NDUFA1	ENOG410Z9T9(NADH dehydrogenase (ubiquinone) 1 alpha subcomplex)	sp|Q9C9Z5|NDUA1_ARATH(NADH dehydrogenase [ubiquinone] 1 alpha subcomplex subunit 1 OS=Arabidopsis thaliana OX=3702 GN=At3g08610 PE=3 SV=1)
VIT_15s0021g00940	195.11	188.47	348.73	510.13	211.07	385.47	XP_002268179.1(PREDICTED: uncharacterized protein LOC100264994 [Vitis vinifera])		ENOG4111AXA(Protein of unknown function (DUF581)); ENOG410YW5U(DUF581 domain containing protein)
VIT_00s0211g00050	25.24	36.7	28.68	42.32	28.41	30.38	OMP12787.1(Oligopeptidase A [Corchorus olitorius])	C3ORF10, HSPC300	ENOG4111UHX(BRICK1, SCAR WAVE actin-nucleating complex subunit); ENOG4111FEQ(BRICK1, SCAR WAVE actin-nucleating complex subunit)	sp|Q94JY4|BRK1_ARATH(Protein BRICK 1 OS=Arabidopsis thaliana OX=3702 GN=BRK1 PE=1 SV=1)
VIT_00s0211g00060	15.44	18.19	17.99	16.51	14.47	13.93	CBI25698.3(unnamed protein product, partial [Vitis vinifera])	prlC	COG0339(oligopeptidase a)	sp|Q94AM1|OOPDA_ARATH(Organellar oligopeptidase A, chloroplastic/mitochondrial OS=Arabidopsis thaliana OX=3702 GN=OOP PE=1 SV=1)
VIT_00s0211g00070	0	0	0	0	0	0	XP_010646403.1(PREDICTED: serine hydroxymethyltransferase, mitochondrial isoform X1 [Vitis vinifera])	glyA, SHMT	COG0112(Catalyzes the reversible interconversion of serine and glycine with tetrahydrofolate (THF) serving as the one-carbon carrier. This reaction serves as the major source of one-carbon groups required for the biosynthesis of purines, thymidylate, methionine, and other important biomolecules. Also exhibits THF- independent aldolase activity toward beta-hydroxyamino acids, producing glycine and…	sp|P50433|GLYM_SOLTU(Serine hydroxymethyltransferase, mitochondrial OS=Solanum tuberosum OX=4113 PE=2 SV=1)
VIT_00s0211g00080	0	0	0	0	0	0	CBI25700.3(unnamed protein product, partial [Vitis vinifera])	glyA, SHMT	COG0112(Catalyzes the reversible interconversion of serine and glycine with tetrahydrofolate (THF) serving as the one-carbon carrier. This reaction serves as the major source of one-carbon groups required for the biosynthesis of purines, thymidylate, methionine, and other important biomolecules. Also exhibits THF- independent aldolase activity toward beta-hydroxyamino acids, producing glycine and…	sp|P49358|GLYM2_FLAPR(Serine hydroxymethyltransferase 2, mitochondrial OS=Flaveria pringlei OX=4226 PE=2 SV=1)
VIT_00s0211g00090	0	0	0	0	0	0	CBI25701.3(unnamed protein product, partial [Vitis vinifera])	glyA, SHMT	COG0112(Catalyzes the reversible interconversion of serine and glycine with tetrahydrofolate (THF) serving as the one-carbon carrier. This reaction serves as the major source of one-carbon groups required for the biosynthesis of purines, thymidylate, methionine, and other important biomolecules. Also exhibits THF- independent aldolase activity toward beta-hydroxyamino acids, producing glycine and…	sp|P50433|GLYM_SOLTU(Serine hydroxymethyltransferase, mitochondrial OS=Solanum tuberosum OX=4113 PE=2 SV=1)
VIT_00s0211g00100	0.23	0.31	0.19	0	0.08	0	CBI25702.3(unnamed protein product, partial [Vitis vinifera])	glyA, SHMT	COG0112(Catalyzes the reversible interconversion of serine and glycine with tetrahydrofolate (THF) serving as the one-carbon carrier. This reaction serves as the major source of one-carbon groups required for the biosynthesis of purines, thymidylate, methionine, and other important biomolecules. Also exhibits THF- independent aldolase activity toward beta-hydroxyamino acids, producing glycine and…	sp|P50433|GLYM_SOLTU(Serine hydroxymethyltransferase, mitochondrial OS=Solanum tuberosum OX=4113 PE=2 SV=1)
VIT_00s0211g00110	0	0	0	0	0	0	CBI25703.3(unnamed protein product, partial [Vitis vinifera])	K09264	COG5068(Catalyzes the reversible interconversion of serine and glycine with tetrahydrofolate (THF) serving as the one-carbon carrier. This reaction serves as the major source of one-carbon groups required for the biosynthesis of purines, thymidylate, methionine, and other important biomolecules. Also exhibits THF- independent aldolase activity toward beta-hydroxyamino acids, producing glycine and…	sp|Q38840|AGL17_ARATH(Agamous-like MADS-box protein AGL17 OS=Arabidopsis thaliana OX=3702 GN=AGL17 PE=1 SV=2)
VIT_00s0211g00120	108.02	175.43	262	97.67	179.33	212.49	XP_002262872.2(PREDICTED: serine hydroxymethyltransferase, mitochondrial [Vitis vinifera])	glyA, SHMT	COG0112(Catalyzes the reversible interconversion of serine and glycine with tetrahydrofolate (THF) serving as the one-carbon carrier. This reaction serves as the major source of one-carbon groups required for the biosynthesis of purines, thymidylate, methionine, and other important biomolecules. Also exhibits THF- independent aldolase activity toward beta-hydroxyamino acids, producing glycine and…	sp|P50433|GLYM_SOLTU(Serine hydroxymethyltransferase, mitochondrial OS=Solanum tuberosum OX=4113 PE=2 SV=1)
VIT_00s0211g00130	0	0	0	1.37	0	0	CBI25707.3(unnamed protein product, partial [Vitis vinifera])		ENOG4111C1X(-)
VIT_00s0211g00140	0	0	0	0	0	0	XP_010646399.1(PREDICTED: MADS-box transcription factor 23 [Vitis vinifera])	K09264	COG5068(Transcription factor)	sp|Q6EP49|MAD27_ORYSJ(MADS-box transcription factor 27 OS=Oryza sativa subsp. japonica OX=39947 GN=MADS27 PE=2 SV=2)
VIT_00s0211g00150	0	0	0	0	0	0	XP_010646399.1(PREDICTED: MADS-box transcription factor 23 [Vitis vinifera])	K09264	COG5068(Transcription factor)	sp|Q6Z6W2|MAD57_ORYSJ(MADS-box transcription factor 57 OS=Oryza sativa subsp. japonica OX=39947 GN=MADS57 PE=1 SV=2)
VIT_00s0211g00160	0	0.77	0	0	0	0	XP_010646398.1(PREDICTED: serine hydroxymethyltransferase, mitochondrial [Vitis vinifera])	glyA, SHMT	COG0112(Catalyzes the reversible interconversion of serine and glycine with tetrahydrofolate (THF) serving as the one-carbon carrier. This reaction serves as the major source of one-carbon groups required for the biosynthesis of purines, thymidylate, methionine, and other important biomolecules. Also exhibits THF- independent aldolase activity toward beta-hydroxyamino acids, producing glycine and…	sp|P50433|GLYM_SOLTU(Serine hydroxymethyltransferase, mitochondrial OS=Solanum tuberosum OX=4113 PE=2 SV=1)
VIT_00s0211g00170	0.62	0	0	0.71	0	0	CBI25707.3(unnamed protein product, partial [Vitis vinifera])		ENOG4111C1X(-)
VIT_18s0001g09290	194.41	243.08	465.91	508.14	417.84	428.26	CBI19418.3(unnamed protein product, partial [Vitis vinifera])		ENOG410Z1R9(-); ENOG41103ZD(-)
VIT_00s0211g00190	0	0	0	0	0	0	CBI25709.3(unnamed protein product, partial [Vitis vinifera])		ENOG410ZY1Z(STYKc); COG0515(STYKc)	sp|Q9LXA5|LRK91_ARATH(L-type lectin-domain containing receptor kinase IX.1 OS=Arabidopsis thaliana OX=3702 GN=LECRK91 PE=1 SV=1)
VIT_00s0213g00010	0	0	0	0	0	0	CBI23421.3(unnamed protein product, partial [Vitis vinifera])	CTF18, CHL12	ENOG410XP8M(Serine Threonine protein kinase)
VIT_15s0048g00660	192.58	228.12	226.75	374.22	360.81	357.96	XP_002280077.1(PREDICTED: autophagy-related protein 8f [Vitis vinifera])	GABARAP, ATG8, LC3	ENOG4111JAT(Spindle and kinetochore associated complex subunit 1)	sp|Q8VYK7|ATG8F_ARATH(Autophagy-related protein 8f OS=Arabidopsis thaliana OX=3702 GN=ATG8F PE=1 SV=1)
VIT_00s0213g00040	0	0	0	0	0	0	CBI23423.3(unnamed protein product, partial [Vitis vinifera])	CTF18, CHL12	ENOG410XP8M(chromosome transmission fidelity)
VIT_00s0213g00050	0	0	0	0	0	0	CAN69744.1(hypothetical protein VITISV_016317 [Vitis vinifera])	CTF18, CHL12	ENOG410XP8M(chromosome transmission fidelity)
VIT_00s0213g00070	0.16	0	0	0	0	0	CAN76370.1(hypothetical protein VITISV_033060 [Vitis vinifera])
VIT_00s0213g00080	0	0	0	0	0	0
VIT_00s0213g00090	0	0	0	0	0	0	CBI38051.3(unnamed protein product, partial [Vitis vinifera])		ENOG41119DW(-)	sp|F4I171|MD15A_ARATH(Mediator of RNA polymerase II transcription subunit 15a OS=Arabidopsis thaliana OX=3702 GN=MED15A PE=1 SV=1)
VIT_00s0213g00100	2.12	0	0	0	0.82	2.67	CBI23427.3(unnamed protein product, partial [Vitis vinifera])	YCS4, CNAP1, CAPD2	COG5098(Regulatory subunit of the condensin complex, a complex required for conversion of interphase chromatin into mitotic-like condense chromosomes. The condensin complex probably introduces positive supercoils into relaxed DNA in the presence of type I topoisomerases and converts nicked DNA into positive knotted forms in the presence of type II topoisomerases (By similarity)); COG5098(Regulato…
VIT_00s0213g00110	0	0	0	0	0	0
VIT_00s0214g00010	1.5	0.72	0.89	2.22	0.74	4.51	XP_002281542.1(PREDICTED: dnaJ homolog subfamily C GRV2 isoform X1 [Vitis vinifera])	DNAJC13	ENOG410XRI2(DnaJ (Hsp40) homolog, subfamily C, member 13)	sp|F4IVL6|GRV2_ARATH(DnaJ homolog subfamily C GRV2 OS=Arabidopsis thaliana OX=3702 GN=GRV2 PE=1 SV=1)
VIT_05s0049g00180	189.96	229.56	187.36	431.19	387.76	364.63	XP_002284547.1(PREDICTED: enoyl-CoA delta isomerase 2, peroxisomal [Vitis vinifera])		ENOG410YFAM(Enoyl-CoA hydratase)	sp|O23299|ECI2_ARATH(Enoyl-CoA delta isomerase 2, peroxisomal OS=Arabidopsis thaliana OX=3702 GN=ECI2 PE=1 SV=1)
VIT_00s0214g00030	0	0	0	0	0	0
VIT_00s0214g00040	5.06	0.47	2.41	3.3	2.47	0.94	XP_002270048.1(PREDICTED: putative F-box protein PP2-B12 [Vitis vinifera])		ENOG410YD6D(F-box protein)	sp|Q6NPT8|PP2B1_ARATH(F-box protein PP2-B1 OS=Arabidopsis thaliana OX=3702 GN=PP2B1 PE=1 SV=1)
VIT_00s0214g00050	0	0	0	0	0	0	CAN76797.1(hypothetical protein VITISV_011948 [Vitis vinifera])	MIN7	COG5307(and Sec7 domain); ENOG410YPJ9(-)	sp|F4IXW2|BIG5_ARATH(Brefeldin A-inhibited guanine nucleotide-exchange protein 5 OS=Arabidopsis thaliana OX=3702 GN=BIG5 PE=1 SV=2)
VIT_00s0214g00060	26.11	16.76	18.43	26.65	24.6	20.8	XP_002270223.1(PREDICTED: putative F-box protein PP2-B12 [Vitis vinifera])		ENOG410YD6D(F-box protein); ENOG4111AE6(F-box protein)	sp|Q3E6P4|FB95_ARATH(F-box protein At2g02240 OS=Arabidopsis thaliana OX=3702 GN=At2g02240 PE=2 SV=1)
VIT_00s0214g00070	0	0	0	0	0	0	CBI27547.3(unnamed protein product, partial [Vitis vinifera])	ABCC2	COG1132((ABC) transporter)	sp|A7KVC2|AB4C_MAIZE(ABC transporter C family MRP4 OS=Zea mays OX=4577 GN=MRP4 PE=2 SV=1)
VIT_00s0214g00080	0	0	0	0	0	0	CBI25048.3(unnamed protein product, partial [Vitis vinifera])		ENOG410XNQC(beige BEACH domain containing protein)	sp|F4HZB2|BCHA1_ARATH(Protein SPIRRIG OS=Arabidopsis thaliana OX=3702 GN=SPI PE=1 SV=1)
VIT_00s0214g00090	10.25	24.02	65.62	6.62	13.95	28.49	XP_002270482.1(PREDICTED: F-box protein PP2-B10 [Vitis vinifera])		ENOG410YD6D(F-box protein)	sp|Q6NPT8|PP2B1_ARATH(F-box protein PP2-B1 OS=Arabidopsis thaliana OX=3702 GN=PP2B1 PE=1 SV=1)
VIT_00s0214g00110	0	0	0	0	0	0	CBI38321.3(unnamed protein product, partial [Vitis vinifera])		ENOG410YD6D(F-box protein); ENOG4111AE6(F-box protein); ENOG410XP5A(Glycine-rich protein)	sp|Q9ZVQ8|PP2B8_ARATH(Putative F-box protein PP2-B8 OS=Arabidopsis thaliana OX=3702 GN=PP2B8 PE=4 SV=1)
VIT_00s0214g00120	4.99	0	0	0	0	0	CBI38322.3(unnamed protein product, partial [Vitis vinifera])		ENOG410YD6D(F-box protein); ENOG4111C7T(F-box protein); ENOG4111AE6(F-box protein)	sp|Q9FV02|SKIP3_ARATH(F-box protein SKIP3 OS=Arabidopsis thaliana OX=3702 GN=SKIP3 PE=1 SV=2)
VIT_00s0214g00130	29.16	30.34	26.29	32.02	36.52	36.59	CBI38323.3(unnamed protein product, partial [Vitis vinifera])		ENOG410YD6D(F-box protein)	sp|Q3E6P4|FB95_ARATH(F-box protein At2g02240 OS=Arabidopsis thaliana OX=3702 GN=At2g02240 PE=2 SV=1)
VIT_00s0214g00150	11.26	5.37	8.53	9.48	8.52	5.9	XP_002270549.2(PREDICTED: uncharacterized protein LOC100264334 [Vitis vinifera])		ENOG410YD6D(F-box protein)	sp|Q6NPT8|PP2B1_ARATH(F-box protein PP2-B1 OS=Arabidopsis thaliana OX=3702 GN=PP2B1 PE=1 SV=1)
VIT_00s0214g00160	28.41	24.2	16.72	24.34	18.09	16.07	XP_002270412.2(PREDICTED: putative F-box protein PP2-B12 [Vitis vinifera])		ENOG410YD6D(F-box protein); ENOG4111AE6(F-box protein)	sp|Q6NPT8|PP2B1_ARATH(F-box protein PP2-B1 OS=Arabidopsis thaliana OX=3702 GN=PP2B1 PE=1 SV=1)
VIT_00s0214g00170	0	0	0	0	0	0	XP_002278255.1(PREDICTED: actin-related protein 7 [Vitis vinifera])	PARP7	COG5277(Actin-related protein)	sp|Q8L4Y5|ARP7_ARATH(Actin-related protein 7 OS=Arabidopsis thaliana OX=3702 GN=ARP7 PE=1 SV=1)
VIT_00s0215g00010	0	0	0	0	0	0	KVI09558.1(hypothetical protein Ccrd_012055 [Cynara cardunculus var. scolymus])		ENOG4111S1U(Actin-related protein); ENOG410YGE6(lob domain-containing protein)	sp|O04479|AS2_ARATH(Protein ASYMMETRIC LEAVES 2 OS=Arabidopsis thaliana OX=3702 GN=AS2 PE=1 SV=1)
VIT_00s0215g00020	3.13	3.01	2.89	3.7	2.68	2.68	XP_002265825.2(PREDICTED: protease Do-like 10, mitochondrial [Vitis vinifera])		COG0265(lob domain-containing protein)	sp|Q9FIV6|DGP10_ARATH(Protease Do-like 10, mitochondrial OS=Arabidopsis thaliana OX=3702 GN=DEGP10 PE=2 SV=1)
VIT_00s0215g00030	25.96	23.41	28.08	21.55	19.92	22.36	XP_003635099.1(PREDICTED: cysteine protease ATG4 isoform X2 [Vitis vinifera])	ATG4	ENOG410XPQ0(Cysteine peptidase)	sp|A2Q1V6|ATG4_MEDTR(Cysteine protease ATG4 OS=Medicago truncatula OX=3880 GN=ATG4 PE=3 SV=1)
VIT_15s0024g00040	185.61	374.82	311.09	405.06	411.21	516.69	XP_002273201.1(PREDICTED: photosystem I chlorophyll a/b-binding protein 3-1, chloroplastic [Vitis vinifera])	LHCA3	ENOG410ZM8E(Chlorophyll a-b binding protein)	sp|Q9SY97|LHCA3_ARATH(Photosystem I chlorophyll a/b-binding protein 3-1, chloroplastic OS=Arabidopsis thaliana OX=3702 GN=LHCA3 PE=1 SV=1)
VIT_00s0215g00050	33.24	21.92	32.36	41.55	35.56	36.86	XP_019073685.1(PREDICTED: 26S proteasome non-ATPase regulatory subunit 1 homolog A [Vitis vinifera])	PSMD1, RPN2	COG5116(26s proteasome)	sp|Q9MAT0|PSD1B_ARATH(26S proteasome non-ATPase regulatory subunit 1 homolog B OS=Arabidopsis thaliana OX=3702 GN=RPN2B PE=1 SV=1)
VIT_00s0215g00070	27.18	22.66	19.68	35.11	32.48	24.5	XP_002265687.2(PREDICTED: ADP-ribosylation factor-related protein 1 isoform X1 [Vitis vinifera])	ARFRP1	ENOG410ZMDV(ADP-ribosylation factor related protein 1)	sp|Q32LJ2|ARFRP_BOVIN(ADP-ribosylation factor-related protein 1 OS=Bos taurus OX=9913 GN=ARFRP1 PE=2 SV=1)
VIT_00s0215g00080	0	0	0	0	0	0
VIT_00s0215g00090	30.32	27.48	26.86	30.66	26.54	26.84	XP_010647006.1(PREDICTED: uncharacterized protein At2g24330-like [Vitis vinifera])		ENOG4111I2R(kiaa1715)	sp|Q9ZQ34|Y2433_ARATH(Uncharacterized protein At2g24330 OS=Arabidopsis thaliana OX=3702 GN=At2g24330 PE=2 SV=1)
VIT_00s0215g00100	0	0	0	0	0	0	CBI33046.3(unnamed protein product, partial [Vitis vinifera])	RAC1	COG1100(GTP-binding Protein)	sp|Q38919|RAC4_ARATH(Rac-like GTP-binding protein ARAC4 OS=Arabidopsis thaliana OX=3702 GN=ARAC4 PE=1 SV=1)
VIT_00s0225g00230	184.7	812.5	309.38	81.83	856.37	497.32	XP_010646493.1(PREDICTED: L-tryptophan--pyruvate aminotransferase 1 [Vitis vinifera])	TAA1	ENOG41114NM(tryptophan aminotransferase); ENOG410YMNS(tryptophan aminotransferase-related protein 2-like)	sp|Q9S7N2|TAA1_ARATH(L-tryptophan--pyruvate aminotransferase 1 OS=Arabidopsis thaliana OX=3702 GN=TAA1 PE=1 SV=1)
VIT_00s0216g00010	0	0	0	0	0	0	CAN83480.1(hypothetical protein VITISV_040690 [Vitis vinifera])		ENOG4111H3Z(Desumoylating isopeptidase)	sp|Q93VG8|PPDEX_ARATH(DeSI-like protein At4g17486 OS=Arabidopsis thaliana OX=3702 GN=At4g17486 PE=2 SV=1)
VIT_00s0216g00020	76.6	82.56	55.88	49.89	53.69	53.34	XP_002273962.2(PREDICTED: galacturonosyltransferase 8 [Vitis vinifera])	GAUT	ENOG410YC9Z(Galacturonosyltransferase); ENOG411141T(Galacturonosyltransferase)	sp|Q9LSG3|GAUT8_ARATH(Galacturonosyltransferase 8 OS=Arabidopsis thaliana OX=3702 GN=GAUT8 PE=1 SV=1)
VIT_00s0216g00030	42.12	45.22	45.55	23.95	21.28	27.85	XP_002273770.2(PREDICTED: ras GTPase-activating protein-binding protein 1 isoform X2 [Vitis vinifera])		ENOG410YV57(Galacturonosyltransferase)	sp|O94260|G3BP_SCHPO(Putative G3BP-like protein OS=Schizosaccharomyces pombe (strain 972 / ATCC 24843) OX=284812 GN=nxt3 PE=1 SV=1)
VIT_00s0216g00040	58.33	56.74	62.35	77.04	50.79	54.82	XP_002270894.2(PREDICTED: putative ER lumen protein-retaining receptor C28H8.4 [Vitis vinifera])	KDELR	COG5196(Required for the retention of luminal endoplasmic reticulum proteins. Determines the specificity of the luminal ER protein retention system. Also required for normal vesicular traffic through the Golgi (By similarity))	sp|Q09473|ERD22_CAEEL(Putative ER lumen protein-retaining receptor C28H8.4 OS=Caenorhabditis elegans OX=6239 GN=C28H8.4 PE=3 SV=1)
VIT_00s0216g00050	0	0	0	0	0	0	CBI25669.3(unnamed protein product, partial [Vitis vinifera])		ENOG410YBJK(-)
VIT_11s0118g00200	184.41	199.04	527.38	77.51	74.87	124.63	XP_002265473.1(PREDICTED: probable sucrose-phosphate synthase 1 isoform X1 [Vitis vinifera])	E2.4.1.14	COG0438(Glycosyl transferase (Group 1)	sp|O22060|SPSA1_CITUN(Probable sucrose-phosphate synthase 1 OS=Citrus unshiu OX=55188 GN=SPS1 PE=2 SV=1)
VIT_00s0216g00070	14.77	13.09	7.45	35.47	31.84	21.49	XP_010646432.1(PREDICTED: uncharacterized protein LOC100259020 isoform X1 [Vitis vinifera])		ENOG410YC6W(-)
VIT_00s0218g00010	1.19	2.97	0.73	1.59	0.23	0.96	CAN80210.1(hypothetical protein VITISV_005115 [Vitis vinifera])	E1.1.1.195	COG1064(-)	sp|Q9ZRF1|MTDH_FRAAN(Probable mannitol dehydrogenase OS=Fragaria ananassa OX=3747 GN=CAD PE=2 SV=1)
VIT_14s0068g00230	183.91	216	127.63	522.59	477.01	319.77	CBI21204.3(unnamed protein product, partial [Vitis vinifera])	SPR1	ENOG410XU77(in maintaining the cortical microtubules organization essential for anisotropic cell growth)	sp|Q9LE54|SP1L2_ARATH(Protein SPIRAL1-like 2 OS=Arabidopsis thaliana OX=3702 GN=SP1L2 PE=2 SV=1)
VIT_00s0218g00040	0	0	0	0	0	0	XP_002266518.2(PREDICTED: dof zinc finger protein DOF5.7 [Vitis vinifera])		ENOG410YK33(zinc finger protein); ENOG410YH3K(zinc finger)	sp|Q9LSL6|DOF57_ARATH(Dof zinc finger protein DOF5.7 OS=Arabidopsis thaliana OX=3702 GN=DOF5.7 PE=2 SV=1)
VIT_00s0218g00050	3.29	2.71	1.86	2.01	1.9	1.35	XP_002266404.3(PREDICTED: kinesin-like protein KIN-14R [Vitis vinifera])	KIFC2_3	COG5059(Kinesin family member)	sp|F4IJK6|KN14R_ARATH(Kinesin-like protein KIN-14R OS=Arabidopsis thaliana OX=3702 GN=KIN14R PE=3 SV=1)
VIT_00s0218g00060	0	0	0	0	0	0	CBI40847.3(unnamed protein product, partial [Vitis vinifera])
VIT_00s0218g00070	9.7	9	7.42	9	5.88	5.45	XP_010646440.1(PREDICTED: uncharacterized protein LOC100254417 isoform X3 [Vitis vinifera])	mmsA, iolA, ALDH6A1	ENOG410XNP1(Dehydrogenase)	sp|Q0WM29|MMSA_ARATH(Methylmalonate-semialdehyde dehydrogenase [acylating], mitochondrial OS=Arabidopsis thaliana OX=3702 GN=ALDH6B2 PE=1 SV=2)
VIT_08s0007g08210	182.5	153.05	124.91	72.2	81.62	85.49	XP_002277747.2(PREDICTED: zinc finger CCCH domain-containing protein 30 [Vitis vinifera])		ENOG410Y7IC(nucleic acid binding transcription factor activity); ENOG4111FQG(zinc finger CCCH domain-containing protein); ENOG410XR0Z(zinc finger CCCH domain-containing protein)	sp|P93755|C3H30_ARATH(Zinc finger CCCH domain-containing protein 30 OS=Arabidopsis thaliana OX=3702 GN=At2g41900 PE=1 SV=2)
VIT_00s0218g00090	65.92	25.12	22.53	11.16	15.92	10.61	XP_010646443.1(PREDICTED: probable glycosyltransferase At5g03795 [Vitis vinifera])		ENOG410XTFH(Exostosin)	sp|Q9FFN2|GLYT3_ARATH(Probable glycosyltransferase At5g03795 OS=Arabidopsis thaliana OX=3702 GN=At5g03795 PE=3 SV=2)
VIT_00s0218g00100	0	0	0	0	0	0	XP_002267072.1(PREDICTED: metal transporter Nramp5 [Vitis vinifera])	SLC11A2, DMT1, NRAMP2	COG1914(H( )-stimulated, divalent metal cation uptake system (By similarity))	sp|Q8H4H5|NRAM5_ORYSJ(Metal transporter Nramp5 OS=Oryza sativa subsp. japonica OX=39947 GN=NRAMP5 PE=2 SV=1)
VIT_00s0218g00110	7.79	4.52	4.54	5.3	4.55	2.35	XP_002266925.1(PREDICTED: probable 1-deoxy-D-xylulose-5-phosphate synthase 2, chloroplastic [Vitis vinifera])	dxs	COG1154(Catalyzes the acyloin condensation reaction between C atoms 2 and 3 of pyruvate and glyceraldehyde 3-phosphate to yield 1-deoxy-D-xylulose-5-phosphate (DXP) (By similarity))	sp|Q6YU51|DXS2_ORYSJ(Probable 1-deoxy-D-xylulose-5-phosphate synthase 2, chloroplastic OS=Oryza sativa subsp. japonica OX=39947 GN=Os07g0190000 PE=2 SV=1)
VIT_04s0008g04480	180.71	177.18	323.88	145.64	101.49	135.48	XP_002284652.1(PREDICTED: E3 ubiquitin-protein ligase MIEL1 [Vitis vinifera])	RCHY1, PIRH2	ENOG410XXHF(zinc ion binding protein)	sp|Q5JL96|ZFP34_ORYSJ(Probable E3 ubiquitin-protein ligase RZFP34 OS=Oryza sativa subsp. japonica OX=39947 GN=RZFP34 PE=2 SV=1)
VIT_00s0218g00130	0	0	0.03	0.06	0	0.03	XP_002270260.1(PREDICTED: UDP-glycosyltransferase 91A1 [Vitis vinifera])		COG1819(Transferase)	sp|Q940V3|U91A1_ARATH(UDP-glycosyltransferase 91A1 OS=Arabidopsis thaliana OX=3702 GN=UGT91A1 PE=2 SV=1)
VIT_00s0218g00140	0	0	0	0.08	0.04	0	XP_002270294.1(PREDICTED: UDP-glycosyltransferase 91A1 [Vitis vinifera])		COG1819(Transferase)	sp|Q940V3|U91A1_ARATH(UDP-glycosyltransferase 91A1 OS=Arabidopsis thaliana OX=3702 GN=UGT91A1 PE=2 SV=1)
VIT_00s0218g00150	5.89	6.59	4.92	8.42	8.86	8.95	CBI40856.3(unnamed protein product, partial [Vitis vinifera])		COG1819(Transferase)	sp|Q66PF2|URT1_FRAAN(Putative UDP-rhamnose:rhamnosyltransferase 1 OS=Fragaria ananassa OX=3747 GN=GT4 PE=2 SV=1)
VIT_00s0218g00160	0.26	0.31	0.79	0.29	0.32	0.13	XP_002270369.2(PREDICTED: putative UDP-rhamnose:rhamnosyltransferase 1 [Vitis vinifera])		COG1819(Transferase)	sp|Q66PF2|URT1_FRAAN(Putative UDP-rhamnose:rhamnosyltransferase 1 OS=Fragaria ananassa OX=3747 GN=GT4 PE=2 SV=1)
VIT_00s0218g00170	64.64	85.31	57.39	62.59	59.99	85.33	XP_003635104.1(PREDICTED: putative UDP-rhamnose:rhamnosyltransferase 1 [Vitis vinifera])		COG1819(Transferase)	sp|Q66PF2|URT1_FRAAN(Putative UDP-rhamnose:rhamnosyltransferase 1 OS=Fragaria ananassa OX=3747 GN=GT4 PE=2 SV=1)
VIT_00s0218g00180	0	0	0	0	0	0	CAN73976.1(hypothetical protein VITISV_022297 [Vitis vinifera])	RABGGTB	COG5029(Transferase)	sp|Q84J75|PGTB1_ARATH(Geranylgeranyl transferase type-2 subunit beta 1 OS=Arabidopsis thaliana OX=3702 GN=RGTB1 PE=1 SV=1)
VIT_00s0218g00190	43.54	65.13	44.58	52.47	55.73	63.23	XP_019073693.1(PREDICTED: LOW QUALITY PROTEIN: putative UDP-rhamnose:rhamnosyltransferase 1 [Vitis vinifera])		COG1819(Transferase)	sp|Q66PF2|URT1_FRAAN(Putative UDP-rhamnose:rhamnosyltransferase 1 OS=Fragaria ananassa OX=3747 GN=GT4 PE=2 SV=1)
VIT_00s0218g00200	0	4.25	0	1.5	2.39	0	XP_019073693.1(PREDICTED: LOW QUALITY PROTEIN: putative UDP-rhamnose:rhamnosyltransferase 1 [Vitis vinifera])		COG1819(Transferase)	sp|Q940V3|U91A1_ARATH(UDP-glycosyltransferase 91A1 OS=Arabidopsis thaliana OX=3702 GN=UGT91A1 PE=2 SV=1)
VIT_00s0218g00210	0	0	0	0	0	0	XP_019074425.1(PREDICTED: WAT1-related protein At5g07050 [Vitis vinifera])		ENOG410XRKZ(BT1 family)	sp|Q9XIQ7|FBT7_ARATH(Probable folate-biopterin transporter 7 OS=Arabidopsis thaliana OX=3702 GN=At1g64890 PE=2 SV=1)
VIT_00s0218g00220	4.3	4.2	1.75	7.26	3.43	4	XP_003635105.1(PREDICTED: UDP-glycosyltransferase 91A1-like [Vitis vinifera])		COG1819(Transferase)	sp|Q66PF2|URT1_FRAAN(Putative UDP-rhamnose:rhamnosyltransferase 1 OS=Fragaria ananassa OX=3747 GN=GT4 PE=2 SV=1)
VIT_00s0220g00010	29.44	30.36	27	24.19	27.75	36.53	XP_003635108.2(PREDICTED: HIV Tat-specific factor 1 [Vitis vinifera])	HTATSF1	ENOG410YD7P(Tat specific factor 1)	sp|O43719|HTSF1_HUMAN(HIV Tat-specific factor 1 OS=Homo sapiens OX=9606 GN=HTATSF1 PE=1 SV=1)
VIT_11s0052g00880	179.7	187.54	182.56	83.47	76.63	97.97	XP_002270732.2(PREDICTED: NADPH--cytochrome P450 reductase [Vitis vinifera])	POR	COG0369(AUX/IAA family)	sp|Q05001|NCPR_CATRO(NADPH--cytochrome P450 reductase OS=Catharanthus roseus OX=4058 GN=CPR PE=2 SV=1)
VIT_00s0220g00030	49.85	44.74	35.12	71.65	55.22	56.03	XP_002272246.1(PREDICTED: probable small nuclear ribonucleoprotein F [Vitis vinifera])	SNRPF, SMF	ENOG4111W47(small nuclear ribonucleoprotein)	sp|Q9SUM2|RUXF_ARATH(Probable small nuclear ribonucleoprotein F OS=Arabidopsis thaliana OX=3702 GN=At4g30220 PE=3 SV=1)
VIT_00s0220g00040	0	0	0	0	0	0	CBI23346.3(unnamed protein product, partial [Vitis vinifera])
VIT_00s0220g00050	0.21	0.05	0.18	0.05	0.05	0.05	XP_010651608.1(PREDICTED: serrate RNA effector molecule [Vitis vinifera])		ENOG410XR8S(Serrate RNA effector molecule homolog)	sp|Q9ZVD0|SRRT_ARATH(Serrate RNA effector molecule OS=Arabidopsis thaliana OX=3702 GN=SE PE=1 SV=2)
VIT_00s0220g00060	1.7	1.98	2.07	1.73	1.73	1.19	XP_010646448.1(PREDICTED: pentatricopeptide repeat-containing protein At5g24830 isoform X1 [Vitis vinifera])		ENOG410Z7Z7(Serrate RNA effector molecule homolog)	sp|Q8L6Y3|PP396_ARATH(Pentatricopeptide repeat-containing protein At5g24830 OS=Arabidopsis thaliana OX=3702 GN=At5g24830 PE=2 SV=1)
VIT_00s0220g00070	329.53	305.9	382.05	495.19	325.21	334.2	XP_002265653.2(PREDICTED: beta-glucosidase 42 [Vitis vinifera])	E3.2.1.21	COG2723(Pentatricopeptide repeat-containing protein)	sp|Q9FIW4|BGL42_ARATH(Beta-glucosidase 42 OS=Arabidopsis thaliana OX=3702 GN=BGLU42 PE=2 SV=1)
VIT_17s0000g01110	178.67	161.89	113.19	456.52	348.54	272.23	XP_002284075.1(PREDICTED: heavy metal-associated isoprenylated plant protein 7 [Vitis vinifera])		COG2608(heavy metal transport detoxification protein)	sp|Q9C5D3|HIP7_ARATH(Heavy metal-associated isoprenylated plant protein 7 OS=Arabidopsis thaliana OX=3702 GN=HIPP07 PE=1 SV=1)
VIT_00s0220g00090	16.56	13.6	11.47	11.38	7.66	9.87	XP_010646453.1(PREDICTED: LETM1 and EF-hand domain-containing protein 1, mitochondrial [Vitis vinifera])	LETM1, MDM38	ENOG410XRSP(Doublestrandbreak repair protein rad21)	sp|Q5ZK33|LETM1_CHICK(Mitochondrial proton/calcium exchanger protein OS=Gallus gallus OX=9031 GN=LETM1 PE=2 SV=1)
VIT_09s0002g01760	177.12	156.35	175.62	90.92	78.95	114.01	XP_002277703.1(PREDICTED: eukaryotic initiation factor 4A-8 [Vitis vinifera])	EIF4A	COG0513(purine NTP-dependent helicase activity)	sp|P41381|IF4A8_TOBAC(Eukaryotic initiation factor 4A-8 OS=Nicotiana tabacum OX=4097 PE=2 SV=1)
VIT_00s0220g00110	0.77	1.19	1.71	1.14	0.55	0.61	XP_002266924.2(PREDICTED: acetolactate synthase small subunit 2, chloroplastic [Vitis vinifera])	E2.2.1.6S, ilvH, ilvN	COG0440(Acetolactate synthase small subunit)	sp|Q93YZ7|ILVH2_ARATH(Acetolactate synthase small subunit 2, chloroplastic OS=Arabidopsis thaliana OX=3702 GN=At2g31810 PE=1 SV=1)
VIT_00s0220g00120	75.63	89.23	69.77	59.09	66.92	60.71	XP_002267164.2(PREDICTED: probably inactive leucine-rich repeat receptor-like protein kinase At5g48380 [Vitis vinifera])		COG0515(Serine Threonine protein kinase)	sp|Q9ASS4|Y5838_ARATH(Probably inactive leucine-rich repeat receptor-like protein kinase At5g48380 OS=Arabidopsis thaliana OX=3702 GN=At5g48380 PE=1 SV=1)
VIT_00s0220g00130	22.21	27.25	21.95	31.34	37.66	27.23	XP_003635107.1(PREDICTED: 2-alkenal reductase (NADP(+)-dependent) [Vitis vinifera])		COG2130(Serine Threonine protein kinase)	sp|Q9SLN8|DBR_TOBAC(2-alkenal reductase (NADP(+)-dependent) OS=Nicotiana tabacum OX=4097 GN=DBR PE=1 SV=1)
VIT_00s0220g00140	0	0	0	0	0	0	XP_010646462.1(PREDICTED: polygalacturonase [Vitis vinifera])	E3.2.1.15	COG5434(Serine Threonine protein kinase)	sp|P48979|PGLR_PRUPE(Polygalacturonase OS=Prunus persica OX=3760 PE=2 SV=1)
VIT_00s0220g00150	0.59	0.27	0.09	0.27	0.22	0.41	XP_010646456.2(PREDICTED: polygalacturonase [Vitis vinifera])	E3.2.1.15	COG5434(Glycoside hydrolase family 28)	sp|P48979|PGLR_PRUPE(Polygalacturonase OS=Prunus persica OX=3760 PE=2 SV=1)
VIT_04s0023g00410	176.1	243.77	128.38	361.26	332	292.24	XP_002278780.1(PREDICTED: photosystem I reaction center subunit XI, chloroplastic [Vitis vinifera])	psaL	ENOG4111KFU(photosystem I reaction center)	sp|Q41385|PSAL_SPIOL(Photosystem I reaction center subunit XI, chloroplastic OS=Spinacia oleracea OX=3562 GN=PSAL PE=1 SV=1)
VIT_00s0220g00170	0	0.15	0.13	0.25	0	0	XP_010646458.1(PREDICTED: type II inositol polyphosphate 5-phosphatase 15 isoform X1 [Vitis vinifera])		COG5411(inositol)	sp|Q9SYK4|IP5PD_ARATH(Type I inositol polyphosphate 5-phosphatase 13 OS=Arabidopsis thaliana OX=3702 GN=IP5P13 PE=1 SV=1)
VIT_05s0077g01650	175.43	77.78	33.74	345.07	95.91	56.01	XP_002273982.1(PREDICTED: major allergen Pru ar 1 [Vitis vinifera])		ENOG410ZD18(Pathogenesis-related protein); ENOG410YZ38(Pathogenesis-related protein)	sp|O50001|PRU1_PRUAR(Major allergen Pru ar 1 OS=Prunus armeniaca OX=36596 PE=1 SV=1)
VIT_17s0000g05570	175.35	305.8	169.2	385.92	570.81	300.32	XP_002270994.2(PREDICTED: LRR receptor-like serine/threonine-protein kinase FEI 2 [Vitis vinifera])		COG0515(transporter)	sp|C0LGF4|FEI1_ARATH(LRR receptor-like serine/threonine-protein kinase FEI 1 OS=Arabidopsis thaliana OX=3702 GN=FEI1 PE=1 SV=1)
VIT_00s0222g00020	0	0	0	0	0	0	CBI40989.3(unnamed protein product, partial [Vitis vinifera])
VIT_00s0222g00030	0	0	0	0	0	0	CBI25721.3(unnamed protein product, partial [Vitis vinifera])
VIT_00s0222g00040	0	0	0	0	0	0	CBI25722.3(unnamed protein product, partial [Vitis vinifera])		COG4886(inositol); ENOG4111HTF(NB-ARC domain)	sp|Q9LRR4|R13L1_ARATH(Putative disease resistance RPP13-like protein 1 OS=Arabidopsis thaliana OX=3702 GN=RPPL1 PE=3 SV=1)
VIT_00s0222g00070	0	0	0	0	0	0	CBI25723.3(unnamed protein product, partial [Vitis vinifera])
VIT_00s0222g00080	0.02	0	0	0	0	0	CBI25724.3(unnamed protein product, partial [Vitis vinifera])		COG4886(leucine Rich Repeat); ENOG4111HTF(NB-ARC domain)	sp|Q9LRR4|R13L1_ARATH(Putative disease resistance RPP13-like protein 1 OS=Arabidopsis thaliana OX=3702 GN=RPPL1 PE=3 SV=1)
VIT_06s0009g00130	174.68	144.76	74.93	71.79	48.31	43.54	CBI24442.3(unnamed protein product, partial [Vitis vinifera])		COG2078(enhancer of polycomb homolog)	sp|Q9ZVJ2|AMERL_ARATH(Uncharacterized protein At2g38710 OS=Arabidopsis thaliana OX=3702 GN=At2g38710 PE=2 SV=1)
VIT_03s0063g00830	174.61	239.74	132.22	355.49	358.05	240.19	XP_002285040.1(PREDICTED: 2-hydroxyisoflavanone dehydratase [Vitis vinifera])		COG0657(alpha beta hydrolase fold-3 domain protein)	sp|Q5NUF4|HIDM_GLYEC(2-hydroxyisoflavanone dehydratase OS=Glycyrrhiza echinata OX=46348 GN=HIDM PE=1 SV=1)
VIT_00s0222g00120	0	0	0	0	0	0	CBI25727.3(unnamed protein product, partial [Vitis vinifera])		COG4886(leucine Rich Repeat); ENOG4111HTF(NB-ARC domain)	sp|Q9LRR4|R13L1_ARATH(Putative disease resistance RPP13-like protein 1 OS=Arabidopsis thaliana OX=3702 GN=RPPL1 PE=3 SV=1)
VIT_00s0222g00130	0	0	0	0	0	0	CBI25727.3(unnamed protein product, partial [Vitis vinifera])		ENOG4111DE1(-); COG4886(leucine Rich Repeat)	sp|Q7XA42|RGA1_SOLBU(Putative disease resistance protein RGA1 OS=Solanum bulbocastanum OX=147425 GN=RGA1 PE=2 SV=2)
VIT_00s0225g00010	52.89	77.25	188.56	44.89	68.02	103.78	XP_002272662.1(PREDICTED: uncharacterized protein LOC100264929 [Vitis vinifera])		ENOG4111P77(-)
VIT_00s0225g00020	571.06	499.34	447.43	604.1	422.43	444.41	XP_002272813.3(PREDICTED: 60S ribosomal protein L27a-3 [Vitis vinifera])	RP-L27Ae, RPL27A	COG0200(Binds to the 23S rRNA (By similarity))	sp|P49637|R27A3_ARATH(60S ribosomal protein L27a-3 OS=Arabidopsis thaliana OX=3702 GN=RPL27AC PE=2 SV=2)
VIT_00s0225g00030	0.16	0	0	0	0	0	XP_019252775.1(PREDICTED: LOW QUALITY PROTEIN: uncharacterized protein LOC109231577 [Nicotiana attenuata])		ENOG41119CD(-); ENOG410YY4X(-); COG3344(RNA-directed DNA polymerase)
VIT_00s0225g00040	0	0	0	0	0	0	AOS89323.1(maturase R, partial (chloroplast) [Kibatalia macrophylla])		COG3344(RNA-directed DNA polymerase)
VIT_00s0225g00050	0.13	0.96	0.25	0.2	0.2	0.78	CBI23362.3(unnamed protein product, partial [Vitis vinifera])	TC.MATE, SLC47A, norM, mdtK, dinF	COG0534(Mate efflux family protein)	sp|Q38956|DTX29_ARATH(Protein DETOXIFICATION 29 OS=Arabidopsis thaliana OX=3702 GN=DTX29 PE=1 SV=1)
VIT_18s0001g09080	173.23	173.26	105.46	297.21	256.67	97.04	ACU16332.1(unknown [Glycine max])
VIT_00s0225g00070	3.43	1.56	0.27	3.5	0.94	1.47	XP_002272251.2(PREDICTED: protein DETOXIFICATION 30 [Vitis vinifera])	TC.MATE, SLC47A, norM, mdtK, dinF	COG0534(Mate efflux family protein)	sp|F4I4Q3|DTX32_ARATH(Protein DETOXIFICATION 32 OS=Arabidopsis thaliana OX=3702 GN=DTX32 PE=3 SV=1)
VIT_00s0225g00080	1.14	0.65	0.16	1.49	0.19	0.15	XP_002273431.2(PREDICTED: protein DETOXIFICATION 29 isoform X1 [Vitis vinifera])	TC.MATE, SLC47A, norM, mdtK, dinF	COG0534(Mate efflux family protein)	sp|Q9LPV4|DTX31_ARATH(Protein DETOXIFICATION 31 OS=Arabidopsis thaliana OX=3702 GN=DTX31 PE=2 SV=1)
VIT_00s0225g00090	40.37	45.25	54.41	29.72	22.06	25.91	XP_002273532.2(PREDICTED: uncharacterized protein LOC100249520 isoform X1 [Vitis vinifera])	AOC3, AOC2, tynA	COG3733(amine oxidase)	sp|Q07121|AMO1_ARTS1(Primary amine oxidase OS=Arthrobacter sp. (strain P1) OX=47915 GN=maoI PE=1 SV=1)
VIT_00s0225g00100	1.44	1.25	1.93	0.95	0.8	1.66	XP_002272555.2(PREDICTED: uncharacterized protein LOC100264922 [Vitis vinifera])		ENOG410YAVI(Armadillo beta-catenin repeat family protein); COG3733(amine oxidase); ENOG41108VX(-)
VIT_00s0225g00110	13.5	14.64	15.75	19.76	17.98	14.87	XP_002273705.1(PREDICTED: F-box protein At1g70590 isoform X1 [Vitis vinifera])		COG0790(-)	sp|Q94C27|FB84_ARATH(F-box protein At1g70590 OS=Arabidopsis thaliana OX=3702 GN=At1g70590 PE=2 SV=1)
VIT_11s0037g00940	171.33	148.58	113.24	81.8	39.62	61.47	CBI36591.3(unnamed protein product, partial [Vitis vinifera])	speD, AMD1	ENOG410Z6HC(Involved in proper cytoplasmic distribution of mitochondria (By similarity))
VIT_00s0225g00130	111.51	132.87	145.02	122.42	109.43	129.32	CBI23368.3(unnamed protein product, partial [Vitis vinifera])	GGAT	COG0436(-)	sp|Q9S7E9|GGT2_ARATH(Glutamate--glyoxylate aminotransferase 2 OS=Arabidopsis thaliana OX=3702 GN=GGAT2 PE=1 SV=1)
VIT_00s0225g00140	5.59	7.45	7.03	5.06	7.83	6.97	CBI23369.3(unnamed protein product, partial [Vitis vinifera])		COG0462(-)	sp|Q9XGA0|KPRS3_SPIOL(Ribose-phosphate pyrophosphokinase 3, mitochondrial OS=Spinacia oleracea OX=3562 GN=PRS3 PE=2 SV=1)
VIT_00s0225g00150	9.99	8.85	9.06	6.02	6.17	6.71	XP_010646484.1(PREDICTED: uncharacterized protein LOC100256184 [Vitis vinifera])		COG0547(-)	sp|O66576|TRPD_AQUAE(Anthranilate phosphoribosyltransferase OS=Aquifex aeolicus (strain VF5) OX=224324 GN=trpD PE=3 SV=1)
VIT_00s0225g00160	0.08	0.3	0	0.23	0	0	XP_002272627.3(PREDICTED: protein POOR HOMOLOGOUS SYNAPSIS 1 isoform X3 [Vitis vinifera])		ENOG410YPDW(Poor homologous synapsis 1)	sp|Q45GQ7|POHS1_ARATH(Protein POOR HOMOLOGOUS SYNAPSIS 1 OS=Arabidopsis thaliana OX=3702 GN=PHS1 PE=1 SV=1)
VIT_00s0225g00170	0	0.06	0.05	0	0	0.06	XP_002272663.1(PREDICTED: peroxidase 5 [Vitis vinifera])	E1.11.1.7	ENOG410YDTD(peroxidase); COG1075(peroxidase); ENOG41107NR(peroxidase)	sp|A7QEU4|PER5_VITVI(Peroxidase 5 OS=Vitis vinifera OX=29760 GN=GSVIVT00037159001 PE=1 SV=2)
VIT_00s0225g00180	0	0	0	0	0	0	XP_002283148.2(PREDICTED: E3 ubiquitin-protein ligase SDIR1 isoform X2 [Vitis vinifera])	SDIR1	ENOG41121N2(zinc ion binding)	sp|Q9M2S6|SDIR1_ARATH(E3 ubiquitin-protein ligase SDIR1 OS=Arabidopsis thaliana OX=3702 GN=SDIR1 PE=1 SV=1)
VIT_00s0225g00200	3.33	3.53	4.37	4.41	4.72	5.46	CBI23373.3(unnamed protein product, partial [Vitis vinifera])
VIT_17s0000g02860	170.7	148.93	195.03	84.69	84.96	93.75	CBI15530.3(unnamed protein product, partial [Vitis vinifera])	ERF3, GSPT	COG5256(Breast carcinoma amplified sequence 2)	sp|Q8R050|ERF3A_MOUSE(Eukaryotic peptide chain release factor GTP-binding subunit ERF3A OS=Mus musculus OX=10090 GN=Gspt1 PE=1 SV=2)
VIT_00s0225g00220	102.03	92.44	93.46	55.91	57.17	62.13	XP_002274463.1(PREDICTED: AP-1 complex subunit mu-2 [Vitis vinifera])	AP1M	ENOG410XPFS(LysM domain)	sp|O22715|AP1M2_ARATH(AP-1 complex subunit mu-2 OS=Arabidopsis thaliana OX=3702 GN=AP1M2 PE=1 SV=1)
VIT_04s0044g01410	169.13	221.26	112.15	416.85	273.53	249.56	XP_003631913.1(PREDICTED: photosystem I reaction center subunit N, chloroplastic [Vitis vinifera])	psaN	ENOG411281Y(Photosystem I reaction center subunit)	sp|P49107|PSAN_ARATH(Photosystem I reaction center subunit N, chloroplastic OS=Arabidopsis thaliana OX=3702 GN=PSAN PE=1 SV=2)
VIT_19s0014g02730	168.61	129.78	48.25	356.14	182.47	156.4	CBI20303.3(unnamed protein product, partial [Vitis vinifera])	COX17	ENOG410XVYQ(cytochrome C oxidase)	sp|Q9LJQ9|CX171_ARATH(Cytochrome c oxidase copper chaperone 1 OS=Arabidopsis thaliana OX=3702 GN=COX17-1 PE=2 SV=1)
VIT_00s0226g00030	0	0	0	0	0	0	CBI17684.3(unnamed protein product, partial [Vitis vinifera])	E1.11.1.7	ENOG410YECP(peroxidase); ENOG4111DPA(peroxidase)	sp|O22862|PER26_ARATH(Probable peroxidase 26 OS=Arabidopsis thaliana OX=3702 GN=PER26 PE=2 SV=2)
VIT_00s0226g00040	18.53	23.07	26.4	28.31	27.73	30.22	XP_002272798.1(PREDICTED: uncharacterized protein LOC100257710 [Vitis vinifera])		ENOG4111MBV(expressed protein)
VIT_00s0226g00050	0	0.09	0.06	0	0	0.01	CBI17686.3(unnamed protein product, partial [Vitis vinifera])		COG4886(leucine Rich Repeat)	sp|Q9XIF0|DRL13_ARATH(Putative disease resistance protein At1g59780 OS=Arabidopsis thaliana OX=3702 GN=At1g59780 PE=3 SV=1)
VIT_00s0226g00060	4.26	3.22	3.98	4.55	2.42	3	XP_010646499.1(PREDICTED: uncharacterized protein LOC100242314 [Vitis vinifera])		COG4043(ProFAR isomerase)
VIT_00s0226g00070	0	0	0	0	0	0	XP_019073724.1(PREDICTED: protein SHORT-ROOT [Vitis vinifera])		ENOG41116YR(ProFAR isomerase)	sp|Q9SZF7|SHR_ARATH(Protein SHORT-ROOT OS=Arabidopsis thaliana OX=3702 GN=SHR PE=1 SV=1)
VIT_06s0004g07770	168.45	285.38	79.88	467.99	399.44	233.84	XP_002269918.1(PREDICTED: peroxidase 4 [Vitis vinifera])	E1.11.1.7	ENOG410YETZ(peroxidase); ENOG410YAKJ(peroxidase)	sp|A7NY33|PER4_VITVI(Peroxidase 4 OS=Vitis vinifera OX=29760 GN=GSVIVT00023967001 PE=1 SV=1)
VIT_00s0226g00090	72.62	83.14	70.96	79.79	85.85	84.14	CBI17690.3(unnamed protein product, partial [Vitis vinifera])		ENOG410XR70(leucine Rich Repeat)
VIT_00s0226g00100	0.51	0.66	2.21	7.11	0.09	0.27	XP_019073723.1(PREDICTED: uncharacterized protein LOC100254306 [Vitis vinifera])		ENOG4111KKZ(-)
VIT_18s0041g00730	167.73	188.32	290.28	72.62	131.11	113.42	CAN63440.1(hypothetical protein VITISV_020937 [Vitis vinifera])	ETF1, ERF1	COG1503(Peptide Chain Release Factor)	sp|P35614|ERF1Z_ARATH(Eukaryotic peptide chain release factor subunit 1-3 OS=Arabidopsis thaliana OX=3702 GN=ERF1-3 PE=1 SV=1)
VIT_00s0226g00140	1.48	1.47	1.62	1.68	1.6	1.17	XP_010646502.1(PREDICTED: uncharacterized protein LOC100249209 isoform X1 [Vitis vinifera])		ENOG4111MBV(expressed protein)
VIT_00s0226g00150	0	0	0	0	0	0	CBI17693.3(unnamed protein product, partial [Vitis vinifera])		ENOG4111MBV(expressed protein)
VIT_14s0081g00060	164.28	178.85	76.1	377.33	230.29	185.5	XP_002264508.1(PREDICTED: photosystem II reaction center W protein, chloroplastic [Vitis vinifera])	psbW	ENOG410XZ0Y(photosystem ii reaction center w)	sp|Q41387|PSBW_SPIOL(Photosystem II reaction center W protein, chloroplastic OS=Spinacia oleracea OX=3562 GN=psbW PE=1 SV=1)
VIT_00s0226g00170	17.37	2.21	5.46	10.91	8.99	7.24
VIT_00s0227g00010	0	0	0	0	0	0	CBI25672.3(unnamed protein product, partial [Vitis vinifera])	SNAPC3	ENOG411090A(small nuclear RNA activating complex, polypeptide 3)
VIT_18s0001g09140	164.15	211.44	135.07	545.75	491.58	371.85	XP_010664515.1(PREDICTED: probable strigolactone esterase DAD2 [Vitis vinifera])		COG0596(Ubox domain-containing protein)	sp|J9U5U9|DAD2_PETHY(Probable strigolactone esterase DAD2 OS=Petunia hybrida OX=4102 GN=DAD2 PE=1 SV=1)
VIT_15s0046g01930	163.36	194.4	173.4	62.69	92.05	87.69	XP_002278060.1(PREDICTED: probable receptor-like protein kinase At5g24010 [Vitis vinifera])		ENOG410YBMU(receptor-like protein kinase); ENOG410YRJG(receptor-like protein kinase); COG0515(receptor-like protein kinase)	sp|Q9FLW0|Y5241_ARATH(Probable receptor-like protein kinase At5g24010 OS=Arabidopsis thaliana OX=3702 GN=At5g24010 PE=1 SV=1)
VIT_13s0067g03840	162.87	162.09	164.59	78.62	69.9	85.31	CBI25306.3(unnamed protein product, partial [Vitis vinifera])		ENOG410XQAQ(Lung seven transmembrane receptor)	sp|Q8BUV8|GP107_MOUSE(Protein GPR107 OS=Mus musculus OX=10090 GN=Gpr107 PE=1 SV=2)
VIT_00s0227g00070	4.52	4.05	2.48	2.46	2.33	3.89	CBI25675.3(unnamed protein product, partial [Vitis vinifera])		COG4692(BNR Asp-box repeat protein)
VIT_00s0227g00080	0	11.8	0	0	0	0	CBI25676.3(unnamed protein product, partial [Vitis vinifera])		COG4886(leucine Rich Repeat)
VIT_00s2341g00010	161.44	170.53	303.89	11.29	37.37	28.92	CBI25731.3(unnamed protein product, partial [Vitis vinifera])	HSP90A, htpG	COG0326(Ankyrin Repeat)	sp|P51819|HSP83_IPONI(Heat shock protein 83 OS=Ipomoea nil OX=35883 GN=HSP83A PE=2 SV=1)
VIT_00s0227g00100	0	0	0	0	0	0
VIT_00s0227g00110	101.45	99.36	91.5	137.79	146.96	129.48	XP_002266252.1(PREDICTED: glyoxylate/succinic semialdehyde reductase 1 [Vitis vinifera])	GLYR	COG2084(Dehydrogenase)	sp|Q9LSV0|GLYR1_ARATH(Glyoxylate/succinic semialdehyde reductase 1 OS=Arabidopsis thaliana OX=3702 GN=GLYR1 PE=1 SV=1)
VIT_00s0227g00130	4.05	5.83	4.96	2.39	3.98	3.36	XP_002265027.3(PREDICTED: adenine DNA glycosylase [Vitis vinifera])	mutY	COG1194(a g-specific adenine glycosylase)	sp|F4JRF4|MUTYH_ARATH(Adenine DNA glycosylase OS=Arabidopsis thaliana OX=3702 GN=MYH PE=3 SV=1)
VIT_00s0227g00140	186.64	146.02	84.14	126.81	110.01	76.56	NP_001268003.1(MLO5 protein [Vitis vinifera])	MLO	ENOG410ZUVB(May be involved in modulation of pathogen defense and leaf cell death (By similarity))	sp|O49621|MLO1_ARATH(MLO-like protein 1 OS=Arabidopsis thaliana OX=3702 GN=MLO1 PE=1 SV=1)
VIT_00s0227g00150	0	0	0.72	0.14	0.12	0.12	CBI25681.3(unnamed protein product, partial [Vitis vinifera])		ENOG4111V57(Protein of unknown function (DUF2996))
VIT_00s0227g00160	134.13	111.29	131.67	225.1	185.97	219.15	XP_003635119.2(PREDICTED: uncharacterized protein LOC100248340 isoform X1 [Vitis vinifera])		ENOG410YNDF(-)
VIT_00s0227g00170	58.39	58.24	54.93	89.67	132.6	66.11	XP_010646520.1(PREDICTED: syntaxin-52 [Vitis vinifera])	SYP5	ENOG410ZZA3(-)	sp|Q9SA23|SYP51_ARATH(Syntaxin-51 OS=Arabidopsis thaliana OX=3702 GN=SYP51 PE=1 SV=1)
VIT_00s0227g00180	1.22	1.1	1.06	0.79	1.65	1.5	XP_002271578.1(PREDICTED: acyl-coenzyme A thioesterase 9, mitochondrial [Vitis vinifera])	ACOT9	ENOG410XSYM(Acyl-CoA thioesterase)	sp|Q9R0X4|ACOT9_MOUSE(Acyl-coenzyme A thioesterase 9, mitochondrial OS=Mus musculus OX=10090 GN=Acot9 PE=1 SV=1)
VIT_00s0227g00190	27.59	34.98	28.2	30.4	37.48	40.66	XP_002274516.1(PREDICTED: acyl-coenzyme A thioesterase 9, mitochondrial [Vitis vinifera])	ACOT9	ENOG410XSYM(Acyl-CoA thioesterase)	sp|Q9R0X4|ACOT9_MOUSE(Acyl-coenzyme A thioesterase 9, mitochondrial OS=Mus musculus OX=10090 GN=Acot9 PE=1 SV=1)
VIT_14s0066g01600	161.19	159.15	161.36	352.78	247.79	267.08	CBI34951.3(unnamed protein product, partial [Vitis vinifera])		ENOG410YUM7(Nhl repeatcontaining protein); ENOG41118YG(-)
VIT_00s0228g00010	0	0	0	0	0	0	CBI18649.3(unnamed protein product, partial [Vitis vinifera])		COG0666(Ankyrin Repeat)
VIT_00s0228g00040	0	0	0	0	0	0
VIT_00s0228g00060	0	0	0	0	0	0	XP_003635121.1(PREDICTED: uncharacterized protein LOC100855081 isoform X1 [Vitis vinifera])		COG0666(Ankyrin Repeat); ENOG4111AQM(ANK)
VIT_00s0228g00070	0	0	0	0	0	0	CBI18651.3(unnamed protein product, partial [Vitis vinifera])		COG0666(Ankyrin Repeat)
VIT_00s0229g00010	20.59	19.58	15.11	12.11	11.96	11.75	CBI37349.3(unnamed protein product, partial [Vitis vinifera])
VIT_00s0229g00020	16.89	18.44	16.9	12.43	11.31	12.81	XP_003635124.1(PREDICTED: asparagine--tRNA ligase, chloroplastic/mitochondrial isoform X1 [Vitis vinifera])	NARS, asnS	COG0017(Ankyrin Repeat)	sp|O48593|SYNO_ARATH(Asparagine--tRNA ligase, chloroplastic/mitochondrial OS=Arabidopsis thaliana OX=3702 GN=SYNO PE=2 SV=3)
VIT_05s0020g04800	160.08	145.37	101.68	334.93	400.26	232.88	XP_002284259.2(PREDICTED: histone H1 [Vitis vinifera])	H1_5	ENOG410XYG5(histone h1)	sp|P27806|H1_WHEAT(Histone H1 OS=Triticum aestivum OX=4565 PE=2 SV=2)
VIT_00s0229g00040	0	0	0	0	0	0	CBI37352.3(unnamed protein product, partial [Vitis vinifera])
VIT_00s0229g00050	17.56	27.51	32.4	12.3	24.59	30.99	XP_003635129.2(PREDICTED: zinc finger protein ZAT4 [Vitis vinifera])		COG5048(Zinc finger protein)	sp|Q9SHD0|ZAT4_ARATH(Zinc finger protein ZAT4 OS=Arabidopsis thaliana OX=3702 GN=ZAT4 PE=2 SV=1)
VIT_00s0229g00060	170.56	156.25	180.13	244.16	235.97	240.7	CAN66783.1(hypothetical protein VITISV_013510 [Vitis vinifera])		ENOG410YAMV(auxin-induced protein)	sp|Q9FGL0|WTR44_ARATH(WAT1-related protein At5g47470 OS=Arabidopsis thaliana OX=3702 GN=At5g47470 PE=3 SV=1)
VIT_00s0229g00070	0.41	0.68	0.64	0.51	1.13	0.55	XP_003635122.1(PREDICTED: putative pentatricopeptide repeat-containing protein At5g47460 [Vitis vinifera])		ENOG410Z7Z7(auxin-induced protein)	sp|Q9FGL1|PP423_ARATH(Putative pentatricopeptide repeat-containing protein At5g47460 OS=Arabidopsis thaliana OX=3702 GN=PCMP-E103 PE=3 SV=1)
VIT_00s0229g00080	19.04	19.34	12.18	17.41	18.6	17.01	XP_019073738.1(PREDICTED: uncharacterized protein LOC100248900 isoform X1 [Vitis vinifera])		ENOG410ZFWD(-)
VIT_19s0014g03730	159.69	132.96	50.45	488.7	453.65	178.95	PNT59412.1(hypothetical protein POPTR_001G408100v3 [Populus trichocarpa])		ENOG410ZAUZ(-); ENOG4111494(Wound-induced protein)
VIT_00s0229g00100	29.07	22.15	12.78	35.19	18.23	21.04	XP_002267185.2(PREDICTED: uncharacterized protein At1g04910 [Vitis vinifera])		ENOG410YDT8(DUF246 domain-containing protein)	sp|Q8LPF8|OFT29_ARATH(O-fucosyltransferase 29 OS=Arabidopsis thaliana OX=3702 GN=OFUT29 PE=2 SV=1)
VIT_03s0017g01690	158	98.25	96.24	33.79	28.74	26.91	XP_010648195.1(PREDICTED: LOW QUALITY PROTEIN: myosin-11 [Vitis vinifera])	GOLGA4	ENOG410XXAW(-)	sp|Q54G05|LRRX1_DICDI(Putative leucine-rich repeat-containing protein DDB_G0290503 OS=Dictyostelium discoideum OX=44689 GN=DDB_G0290503 PE=4 SV=1)
VIT_00s0229g00120	0.36	1.46	3.09	1.38	0.78	1.59	CBI37359.3(unnamed protein product, partial [Vitis vinifera])		ENOG410YG68(Coatomer protein complex subunit alpha)
VIT_00s0229g00130	0	0	0	0	0	0	XP_002277904.2(PREDICTED: probable aquaporin TIP-type [Vitis vinifera])	TIP	COG0580(Channel that permits osmotically driven movement of water in both directions. It is involved in the osmoregulation and in the maintenance of cell turgor during volume expansion in rapidly growing cells. It mediates rapid entry or exit of water in response to abrupt changes in osmolarity (By similarity))	sp|P33560|TIP_ANTMA(Probable aquaporin TIP-type OS=Antirrhinum majus OX=4151 GN=DIP PE=2 SV=1)
VIT_00s0229g00140	2.39	1.19	1.53	2.71	1.77	1.33	CBI37361.3(unnamed protein product, partial [Vitis vinifera])	HIBCH	COG1024(Enoyl-CoA hydratase)	sp|Q5XF59|HIBC4_ARATH(3-hydroxyisobutyryl-CoA hydrolase-like protein 1, mitochondrial OS=Arabidopsis thaliana OX=3702 GN=At3g60510 PE=1 SV=1)
VIT_00s0229g00150	0	0	0	0	0	0	CBI37362.3(unnamed protein product, partial [Vitis vinifera])		ENOG41121JJ(Protein of unknown function (DUF707)); ENOG4111F1E(lysine ketoglutarate reductase trans-splicing related 1)
VIT_00s0229g00160	15.18	17.89	11.16	18.36	14.62	15.73	XP_003635126.1(PREDICTED: formyltetrahydrofolate deformylase 1, mitochondrial isoform X1 [Vitis vinifera])	purU	COG0788(formyltetrahydrofolate deformylase)	sp|F4JP46|PURU2_ARATH(Formyltetrahydrofolate deformylase 2, mitochondrial OS=Arabidopsis thaliana OX=3702 GN=PURU2 PE=1 SV=1)
VIT_00s0229g00170	46.12	35.85	39.83	67.74	50.26	51.83	XP_010646533.1(PREDICTED: uncharacterized protein LOC100247746 isoform X1 [Vitis vinifera])		ENOG410Y68S(-)
VIT_00s0229g00180	3.7	4.94	3.26	4.42	3.67	2.85	CBI37364.3(unnamed protein product, partial [Vitis vinifera])	psd, PISD	COG0688(-)	sp|Q84V22|PSD1_ARATH(Phosphatidylserine decarboxylase proenzyme 1, mitochondrial OS=Arabidopsis thaliana OX=3702 GN=PSD1 PE=2 SV=1)
VIT_00s0229g00190	22.49	21.43	29.9	18.76	10.58	20.79	XP_010646536.1(PREDICTED: uncharacterized protein LOC100252861 [Vitis vinifera])		COG0673(-)	sp|Q9WYP5|IOLG_THEMA(Myo-inositol 2-dehydrogenase OS=Thermotoga maritima (strain ATCC 43589 / MSB8 / DSM 3109 / JCM 10099) OX=243274 GN=iolG PE=1 SV=1)
VIT_00s0229g00200	0	0.25	0.2	0	0.12	0	XP_019073746.1(PREDICTED: DNA mismatch repair protein MSH4 [Vitis vinifera])	MSH4	COG0249(-); ENOG410YGEB(ATP binding damaged DNA binding mismatched DNA binding)	sp|F4JP48|MSH4_ARATH(DNA mismatch repair protein MSH4 OS=Arabidopsis thaliana OX=3702 GN=MSH4 PE=2 SV=1)
VIT_00s0229g00210	0.11	0.11	0	0	0	0	CBI37367.3(unnamed protein product, partial [Vitis vinifera])	MSH4	COG0249(ATP binding damaged DNA binding mismatched DNA binding)	sp|F4JP48|MSH4_ARATH(DNA mismatch repair protein MSH4 OS=Arabidopsis thaliana OX=3702 GN=MSH4 PE=2 SV=1)
VIT_00s0230g00010	0	0	0	0	0	0
VIT_00s0230g00020	0	0	0.07	0	0	0	CAN72636.1(hypothetical protein VITISV_035416 [Vitis vinifera])
VIT_00s0230g00030	0	0	0	0	0	0	CAN72635.1(hypothetical protein VITISV_035415 [Vitis vinifera])
VIT_00s0230g00040	0	0	0	0	0	0
VIT_00s0230g00050	0.26	0.07	0.16	0.13	0.07	0.12	XP_002275766.1(PREDICTED: auxilin-related protein 2 [Vitis vinifera])		ENOG410YDCT(DnaJ domain); ENOG410YGT5(UBA TS-N domain protein); ENOG4111MNZ(DnaJ (Hsp40) homolog, subfamily C, member 6)
VIT_00s0230g00060	0	0	0	0	0	0	CBI29480.3(unnamed protein product, partial [Vitis vinifera])		ENOG410YGT5(UBA TS-N domain protein); ENOG410YDCT(DnaJ domain); ENOG4111MNZ(DnaJ (Hsp40) homolog, subfamily C, member 6)	sp|Q9SU08|AUXI1_ARATH(Auxilin-related protein 1 OS=Arabidopsis thaliana OX=3702 GN=AUXI1 PE=1 SV=2)
VIT_08s0040g00320	156.87	141.76	107.96	69.22	87.52	62.78	XP_002283975.1(PREDICTED: alpha-L-arabinofuranosidase 1 [Vitis vinifera])	abfA	COG3534(Alpha-N-arabinofuranosidase (EC 3.2.1.55))	sp|Q9SG80|ASD1_ARATH(Alpha-L-arabinofuranosidase 1 OS=Arabidopsis thaliana OX=3702 GN=ASD1 PE=1 SV=1)
VIT_00s0230g00080	0	0	0	0	0	0	XP_003635030.1(PREDICTED: heavy metal-associated isoprenylated plant protein 9 [Vitis vinifera])		COG2608(heavy metal transport detoxification protein)	sp|Q9FLU5|HIP9_ARATH(Heavy metal-associated isoprenylated plant protein 9 OS=Arabidopsis thaliana OX=3702 GN=HIPP09 PE=2 SV=1)
VIT_00s0230g00090	1.83	3.32	2.9	1.68	1.53	2.13
VIT_00s0230g00100	0	0	0	0	0	0	CAN65126.1(hypothetical protein VITISV_044386 [Vitis vinifera])		ENOG410YBHG(-)
VIT_00s0230g00110	0	0	0	0	0	0
VIT_00s0230g00130	0	0	0	0	0	0	CAN60034.1(hypothetical protein VITISV_015751 [Vitis vinifera])		ENOG410YBHG(-); ENOG410Z0AY(carboxyl-terminal peptidase)	sp|O64937|EF1A_ORYSJ(Elongation factor 1-alpha OS=Oryza sativa subsp. japonica OX=39947 GN=REFA1 PE=2 SV=2)
VIT_00s0230g00140	0	0	0	0	0	0	CAN60034.1(hypothetical protein VITISV_015751 [Vitis vinifera])	ZAK, MLTK	COG0515(Serine Threonine protein kinase)	sp|Q9C9U5|SIS8_ARATH(Probable serine/threonine-protein kinase SIS8 OS=Arabidopsis thaliana OX=3702 GN=SIS8 PE=1 SV=1)
VIT_00s0230g00150	0	0	0	0	0	0
VIT_00s0230g00160	0	0	0	0	0	0	CBI29484.3(unnamed protein product, partial [Vitis vinifera])
VIT_00s0231g00020	19.57	21.24	19.66	14.22	13.07	17.75	XP_010646540.1(PREDICTED: uncharacterized protein LOC100853092 [Vitis vinifera])		ENOG410XV78(RING finger protein 4); ENOG4111CA9(-)
VIT_00s0231g00030	0	0	0	0	0	0	CBI33049.3(unnamed protein product, partial [Vitis vinifera])	E2.4.1.207	COG2273(hydrolase family 16)	sp|Q9SV61|XTH1_ARATH(Putative xyloglucan endotransglucosylase/hydrolase protein 1 OS=Arabidopsis thaliana OX=3702 GN=XTH1 PE=3 SV=3)
VIT_00s0231g00040	20.22	12.94	8.61	17.84	9.35	10.99	XP_002265336.2(PREDICTED: RPM1-interacting protein 4 [Vitis vinifera])	RIN4	ENOG410YR29(RPM1-interacting protein)	sp|Q8GYN5|RIN4_ARATH(RPM1-interacting protein 4 OS=Arabidopsis thaliana OX=3702 GN=RIN4 PE=1 SV=1)
VIT_00s0231g00050	11.69	13.17	14.73	8.41	9.13	13.1	XP_002265228.1(PREDICTED: uncharacterized protein LOC100246086 isoform X1 [Vitis vinifera])		ENOG4111J6E(RPM1-interacting protein)
VIT_11s0016g01400	156.56	162.13	64.01	383.79	272.61	181.6	XP_019078633.1(PREDICTED: uncharacterized protein LOC109123414 [Vitis vinifera])		ENOG410YXEC(Photosystem II reaction centre X protein (PsbX))
VIT_00s0231g00080	0	0	0	0	0	0	CBI33052.3(unnamed protein product, partial [Vitis vinifera])
VIT_00s0231g00090	0	0	0	0	0	0	CBI33053.3(unnamed protein product, partial [Vitis vinifera])		ENOG4111BVJ(Rapid ALkalinization Factor (RALF)); ENOG410XNZY(NADPH Oxidase)
VIT_11s0052g01700	155.72	134.38	82.1	69.17	71.3	54.38	NP_001267927.1(CBL-interacting protein kinase 14 [Vitis vinifera])		COG0515(This is one of the two reaction center proteins of photosystem II)	sp|Q94CG0|CIPKL_ARATH(CBL-interacting serine/threonine-protein kinase 21 OS=Arabidopsis thaliana OX=3702 GN=CIPK21 PE=1 SV=1)
VIT_00s0233g00020	0.07	0.11	3.07	0	0.07	0	XP_002266734.2(PREDICTED: uncharacterized protein LOC109121386 [Vitis vinifera])	E2.2.1.2, talA, talB	COG0176(Transaldolase is important for the balance of metabolites in the pentose-phosphate pathway (By similarity))	sp|B0UV30|TAL_HISS2(Transaldolase OS=Histophilus somni (strain 2336) OX=228400 GN=tal PE=3 SV=1)
VIT_00s0233g00030	0.11	0.64	1.2	0.27	0.19	0.31	XP_002264471.2(PREDICTED: probable trehalose-phosphate phosphatase F [Vitis vinifera])	otsB	COG1877(trehalose biosynthetic process)	sp|Q9SU39|TPPF_ARATH(Probable trehalose-phosphate phosphatase F OS=Arabidopsis thaliana OX=3702 GN=TPPF PE=2 SV=1)
VIT_00s0233g00040	0	0	0	0	0	0	CBI25780.3(unnamed protein product, partial [Vitis vinifera])	E3.4.21.102, prc, ctpA	COG0793(protease)	sp|O23614|CTPA2_ARATH(Carboxyl-terminal-processing peptidase 2, chloroplastic OS=Arabidopsis thaliana OX=3702 GN=CTPA2 PE=1 SV=1)
VIT_00s0233g00050	13.46	15.51	12.34	15.03	16.24	13.58	XP_002267390.1(PREDICTED: probable xyloglucan galactosyltransferase GT19 [Vitis vinifera])		ENOG410XTFH(Exostosin)	sp|Q9SUW1|GT19_ARATH(Probable xyloglucan galactosyltransferase GT19 OS=Arabidopsis thaliana OX=3702 GN=GT19 PE=2 SV=1)
VIT_00s0233g00060	41.6	35.58	31.3	44.04	24.52	36.27	CBI25782.3(unnamed protein product, partial [Vitis vinifera])	fabH	COG0332(Catalyzes the condensation reaction of fatty acid synthesis by the addition to an acyl acceptor of two carbons from malonyl-ACP. Catalyzes the first condensation reaction which initiates fatty acid synthesis and may therefore play a role in governing the total rate of fatty acid production. Possesses both acetoacetyl-ACP synthase and acetyl transacylase activities. Its substrate specifici…	sp|P49244|FABH1_CUPWR(3-oxoacyl-[acyl-carrier-protein] synthase 3 A, chloroplastic OS=Cuphea wrightii OX=35942 GN=KAS3A PE=2 SV=2)
VIT_00s0233g00070	0	0	0	0	0	0	CBI25783.3(unnamed protein product, partial [Vitis vinifera])
VIT_00s0233g00080	0	0	0	0	0	0	XP_002280519.2(PREDICTED: ETO1-like protein 1 [Vitis vinifera])		ENOG410ZP3V(Ethylene-overproduction protein)	sp|Q9ZQX6|ETOL1_ARATH(ETO1-like protein 1 OS=Arabidopsis thaliana OX=3702 GN=EOL1 PE=1 SV=1)
VIT_00s0233g00090	0	0	0	0	0	0	CBI25784.3(unnamed protein product, partial [Vitis vinifera])		ENOG410XQBC(vacuolar protein sorting 41 homolog (S. cerevisiae)); ENOG410XQ09(Tetratricopeptide repeat)	sp|Q8GZN1|NPG1_ARATH(Protein NPG1 OS=Arabidopsis thaliana OX=3702 GN=NPG1 PE=1 SV=1)
VIT_00s0233g00100	0	0	0	0	0	0	CBI31891.3(unnamed protein product, partial [Vitis vinifera])		ENOG4111T02(zinc-binding protein); ENOG410Y9HA(PLATZ transcription factor); ENOG410YD54(zinc-binding protein)
VIT_00s0233g00120	0	0	0	0	0	0	CBI25787.3(unnamed protein product, partial [Vitis vinifera])		COG2072(Monooxygenase)	sp|A8MRX0|GSOX5_ARATH(Flavin-containing monooxygenase FMO GS-OX5 OS=Arabidopsis thaliana OX=3702 GN=FMOGS-OX5 PE=1 SV=2)
VIT_00s0233g00130	0	0	0	0	0	0	CBI25788.3(unnamed protein product, partial [Vitis vinifera])		COG2072(Monooxygenase)	sp|Q9SS04|GSOX1_ARATH(Flavin-containing monooxygenase FMO GS-OX1 OS=Arabidopsis thaliana OX=3702 GN=FMOGS-OX1 PE=1 SV=1)
VIT_00s0233g00140	0	0	0	0	0	0	XP_002276461.1(PREDICTED: protein NAP1 [Vitis vinifera])	NCKAP1, NAP125	ENOG410XPQI(nck-associated protein)	sp|Q5S2C4|NCKP1_ARATH(Protein NAP1 OS=Arabidopsis thaliana OX=3702 GN=NAP1 PE=1 SV=2)
VIT_00s0233g00150	0	0	0	0	0	0	XP_002276461.1(PREDICTED: protein NAP1 [Vitis vinifera])	NCKAP1, NAP125	ENOG410XPQI(nck-associated protein)
VIT_00s0233g00160	0	0	0	0	0	0	CAN74226.1(hypothetical protein VITISV_039616 [Vitis vinifera])	UAP56, BAT1, SUB2	COG0513(purine NTP-dependent helicase activity)	sp|Q9LFN6|RH56_ARATH(DEAD-box ATP-dependent RNA helicase 56 OS=Arabidopsis thaliana OX=3702 GN=RH56 PE=1 SV=2)
VIT_00s0233g00170	0	0	0	0	0	0	CBI25789.3(unnamed protein product, partial [Vitis vinifera])		COG2072(Monooxygenase)	sp|Q9SXD5|GSXL3_ARATH(Flavin-containing monooxygenase FMO GS-OX-like 3 OS=Arabidopsis thaliana OX=3702 GN=At1g62620 PE=2 SV=2)
VIT_00s0233g00180	89.89	119.07	117.31	106.14	109.9	123.64	XP_002268139.2(PREDICTED: flavin-containing monooxygenase FMO GS-OX-like 3 [Vitis vinifera])		COG2072(Monooxygenase)	sp|Q9SXD5|GSXL3_ARATH(Flavin-containing monooxygenase FMO GS-OX-like 3 OS=Arabidopsis thaliana OX=3702 GN=At1g62620 PE=2 SV=2)
VIT_00s0233g00190	4.1	5.68	4.79	4.27	5.2	6.07	XP_010646546.1(PREDICTED: uncharacterized protein LOC100250510 [Vitis vinifera])		ENOG410YTFY(Plant protein of unknown function (DUF863))
VIT_00s0238g00010	0	0	0	0	0	0
VIT_14s0066g00560	155.63	106.03	68.27	327.23	160.07	169.93	XP_002274098.1(PREDICTED: 60S ribosomal protein L27a-3 [Vitis vinifera])	RP-L27Ae, RPL27A	COG0200(nucleoporin)	sp|P49637|R27A3_ARATH(60S ribosomal protein L27a-3 OS=Arabidopsis thaliana OX=3702 GN=RPL27AC PE=2 SV=2)
VIT_00s0238g00030	0	0	0	0	0	0	XP_010646548.1(PREDICTED: glucuronoxylan 4-O-methyltransferase 2 [Vitis vinifera])	GXM	ENOG410YHE6(glucuronoxylan 4-O-methyltransferase activity)	sp|Q9T0F7|GXM2_ARATH(Glucuronoxylan 4-O-methyltransferase 2 OS=Arabidopsis thaliana OX=3702 GN=GXM2 PE=1 SV=1)
VIT_00s0238g00040	1.39	0.82	1	0.96	0.75	0.49	XP_019073754.1(PREDICTED: TMV resistance protein N-like [Vitis vinifera])		COG4886(leucine Rich Repeat)	sp|Q9SZ66|DSC1_ARATH(Disease resistance-like protein DSC1 OS=Arabidopsis thaliana OX=3702 GN=DSC1 PE=1 SV=1)
VIT_11s0037g00210	155.11	135.34	127.2	43.79	31.67	41.58	XP_002278700.1(PREDICTED: transmembrane 9 superfamily member 10 [Vitis vinifera])	TM9SF2_4	ENOG410XPIW(Endonuclease/Exonuclease/phosphatase family)	sp|Q8RWW1|TMN10_ARATH(Transmembrane 9 superfamily member 10 OS=Arabidopsis thaliana OX=3702 GN=TMN10 PE=2 SV=1)
VIT_00s0238g00070	0	0	0	0	0	0	CBI40963.3(unnamed protein product, partial [Vitis vinifera])		COG4886(leucine Rich Repeat); ENOG4111U65(-)	sp|Q40392|TMVRN_NICGU(TMV resistance protein N OS=Nicotiana glutinosa OX=35889 GN=N PE=1 SV=1)
VIT_00s0238g00080	0	0	0	0	0	0	CBI40964.3(unnamed protein product, partial [Vitis vinifera])		COG4886(leucine Rich Repeat); ENOG4111U65(-)	sp|O48573|LAZ5_ARATH(Disease resistance protein LAZ5 OS=Arabidopsis thaliana OX=3702 GN=LAZ5 PE=1 SV=1)
VIT_00s0238g00090	0	0	0	0	0.22	0.31	XP_010646550.1(PREDICTED: disease resistance protein LAZ5-like [Vitis vinifera])		COG4886(leucine Rich Repeat); ENOG4111U65(-)	sp|Q9SZ66|DSC1_ARATH(Disease resistance-like protein DSC1 OS=Arabidopsis thaliana OX=3702 GN=DSC1 PE=1 SV=1)
VIT_00s0238g00110	0	0	0	0	0	0	CBI40965.3(unnamed protein product, partial [Vitis vinifera])	trxA	COG0526(Thioredoxin)	sp|Q9ZP20|TRXM5_ORYSJ(Thioredoxin M5, chloroplastic OS=Oryza sativa subsp. japonica OX=39947 GN=TRXM PE=2 SV=1)
VIT_08s0007g01450	155.1	167.93	329.88	61.82	78.53	115.7	XP_002275792.1(PREDICTED: uncharacterized protein LOC100254537 [Vitis vinifera])		ENOG410ZDTK(-)
VIT_05s0077g01570	153.46	871.24	460.24	322.9	426.14	508.41	XP_021595049.1(uncharacterized protein LOC110601945 [Manihot esculenta])		ENOG410ZD18(Pathogenesis-related protein); ENOG410YZ38(Pathogenesis-related protein)	sp|O24248|PRU1_PRUAV(Major allergen Pru av 1 OS=Prunus avium OX=42229 GN=PRUA1 PE=1 SV=1)
VIT_00s0239g00010	0	0	0	0	0	0	CBI33077.3(unnamed protein product, partial [Vitis vinifera])		ENOG41119DW(-)	sp|F4I171|MD15A_ARATH(Mediator of RNA polymerase II transcription subunit 15a OS=Arabidopsis thaliana OX=3702 GN=MED15A PE=1 SV=1)
VIT_00s0239g00020	0	0	0	0	0	0	OIW21367.1(hypothetical protein TanjilG_02424 [Lupinus angustifolius])		ENOG4111R9F(Rna-binding protein); ENOG410YCZI(RNA recognition motif 2)	sp|Q64M78|OML4_ORYSJ(Protein MEI2-like 4 OS=Oryza sativa subsp. japonica OX=39947 GN=ML4 PE=2 SV=1)
VIT_00s0239g00030	0	0	0	0	0	0	CBI33079.3(unnamed protein product, partial [Vitis vinifera])	YWHAE	COG5040(Tyrosine 3-monooxygenase tryptophan 5-monooxygenase activation protein)	sp|P93343|1433C_TOBAC(14-3-3-like protein C OS=Nicotiana tabacum OX=4097 PE=1 SV=1)
VIT_00s0239g00040	0	0	0	0	0	0	CBI33080.3(unnamed protein product, partial [Vitis vinifera])
VIT_00s0239g00050	0	0	0	0	0	0	CAN63187.1(hypothetical protein VITISV_030392 [Vitis vinifera])
VIT_00s0239g00060	0	0	0	0	0	0
VIT_00s0239g00070	0	0	0.56	0.26	0	0.78	CBI33081.3(unnamed protein product, partial [Vitis vinifera])		ENOG41119DW(-)	sp|F4I171|MD15A_ARATH(Mediator of RNA polymerase II transcription subunit 15a OS=Arabidopsis thaliana OX=3702 GN=MED15A PE=1 SV=1)
VIT_00s0239g00080	0	0	0	0	0	0
VIT_00s0239g00090	0	0	0	0	0	0	CAN61494.1(hypothetical protein VITISV_001649 [Vitis vinifera])
VIT_00s0239g00100	0	0	0	0	0	0	CBI33082.3(unnamed protein product, partial [Vitis vinifera])
VIT_00s0239g00110	0.44	1.31	1.43	1.01	1.75	1.78	XP_010663802.1(PREDICTED: protein MEI2-like 4 isoform X4 [Vitis vinifera])		ENOG4111R9F(Rna-binding protein)	sp|Q8W4I9|AML1_ARATH(Protein MEI2-like 1 OS=Arabidopsis thaliana OX=3702 GN=ML1 PE=1 SV=1)
VIT_00s0187g00040	152.71	428.96	491.88	420.83	895.19	910.24	CBI33099.3(unnamed protein product, partial [Vitis vinifera])		ENOG410YZDC(Cysteine proteinase inhibitor); ENOG411195Y(cysteine) proteinase inhibitor)	sp|Q6TPK4|CYT1_ACTDE(Cysteine proteinase inhibitor 1 OS=Actinidia deliciosa OX=3627 PE=1 SV=1)
VIT_00s0239g00130	0	0	0	0	0	0	CBI33085.3(unnamed protein product, partial [Vitis vinifera])
VIT_00s0239g00140	0	0	0	0	0	0	EPS64925.1(hypothetical protein M569_09854, partial [Genlisea aurea])		ENOG4111R9F(Rna-binding protein)	sp|Q8W4I9|AML1_ARATH(Protein MEI2-like 1 OS=Arabidopsis thaliana OX=3702 GN=ML1 PE=1 SV=1)
VIT_00s0239g00150	0	0	0	0	0	0	CBI33088.3(unnamed protein product, partial [Vitis vinifera])	PAXIP1, PTIP	ENOG41119DW(-)	sp|F4I171|MD15A_ARATH(Mediator of RNA polymerase II transcription subunit 15a OS=Arabidopsis thaliana OX=3702 GN=MED15A PE=1 SV=1)
VIT_00s0239g00160	0	0	0	0	0	0
VIT_00s0240g00010	0	0	0	0	0	0	CAN68934.1(hypothetical protein VITISV_002763 [Vitis vinifera])	GST, gst	ENOG410XSIX(glutathione Stransferase)	sp|P49332|GSTXC_TOBAC(Probable glutathione S-transferase parC OS=Nicotiana tabacum OX=4097 GN=PARC PE=2 SV=1)
VIT_00s0240g00020	0	0	0	0	0	0	CAN68934.1(hypothetical protein VITISV_002763 [Vitis vinifera])	GST, gst	ENOG410XSIX(glutathione Stransferase)	sp|Q9M9F1|GSTUN_ARATH(Glutathione S-transferase U23 OS=Arabidopsis thaliana OX=3702 GN=GSTU23 PE=1 SV=1)
VIT_00s0240g00050	0	0	0	0	0	0	XP_002262644.1(PREDICTED: probable glutathione S-transferase [Vitis vinifera])	GST, gst	ENOG410XSIX(glutathione Stransferase)	sp|P49332|GSTXC_TOBAC(Probable glutathione S-transferase parC OS=Nicotiana tabacum OX=4097 GN=PARC PE=2 SV=1)
VIT_00s0240g00060	0	0	0	0	0	0	CBI26219.3(unnamed protein product, partial [Vitis vinifera])		ENOG410YM95(membrane-associated kinase regulator)
VIT_00s0240g00070	0	0	0	0	0	0
VIT_00s0245g00010	0	0	0	0	0	0	XP_010646574.1(PREDICTED: membrane protein of ER body-like protein [Vitis vinifera])		ENOG41129ND(VIT family)	sp|Q8LPT3|MEBL_ARATH(Membrane protein of ER body-like protein OS=Arabidopsis thaliana OX=3702 GN=MEBL PE=2 SV=1)
VIT_00s0245g00030	0	0	0	0	0	0	CBI40879.3(unnamed protein product, partial [Vitis vinifera])		ENOG41129ND(VIT family)	sp|Q8LPT3|MEBL_ARATH(Membrane protein of ER body-like protein OS=Arabidopsis thaliana OX=3702 GN=MEBL PE=2 SV=1)
VIT_00s0245g00040	0	0	0	0	0	0	CBI40880.3(unnamed protein product, partial [Vitis vinifera])	KIFC2_3	ENOG41113MN(-); COG5059(Kinesin family member)
VIT_00s0245g00050	38.84	41.99	46.44	35.37	42.21	32.32	XP_010646566.1(PREDICTED: oleoyl-acyl carrier protein thioesterase 1, chloroplastic [Vitis vinifera])	FATA	COG3884(Kinesin family member)	sp|Q42712|FATA_CORSA(Oleoyl-acyl carrier protein thioesterase, chloroplastic (Fragment) OS=Coriandrum sativum OX=4047 GN=FATA PE=2 SV=1)
VIT_06s0004g03160	152.31	130.78	113.22	304.27	278.28	217.27	XP_002285012.1(PREDICTED: DNA-binding protein S1FA [Vitis vinifera])		ENOG410ZCDZ(DNA-binding protein that specifically recognizes a negative element (S1F) within the RPS1 promoter (By similarity))
VIT_02s0025g03270	152.09	141.53	129.36	13.96	21.49	18.55	CBI34649.3(unnamed protein product, partial [Vitis vinifera])	pepN	COG0308(aminopeptidase)	sp|Q8H0S9|PSA_ARATH(Puromycin-sensitive aminopeptidase OS=Arabidopsis thaliana OX=3702 GN=MPA1 PE=2 SV=1)
VIT_00s0246g00010	0.43	1.45	1.15	2.75	1.47	3.45	CBI31099.3(unnamed protein product, partial [Vitis vinifera])	NDUFS2	COG0649(-)	sp|Q36450|NDUS2_NICSY(NADH dehydrogenase [ubiquinone] iron-sulfur protein 2 OS=Nicotiana sylvestris OX=4096 GN=NAD7 PE=2 SV=1)
VIT_11s0016g05140	151.55	151.26	125.26	309.2	183.29	225.1	CBI28185.3(unnamed protein product, partial [Vitis vinifera])	SNU13, NHP2L	COG1358((ribosomal) protein)	sp|Q5XH16|NH2L1_XENLA(NHP2-like protein 1 OS=Xenopus laevis OX=8355 GN=snu13 PE=2 SV=1)
VIT_00s0246g00030	0	0.01	0	0	0	0.02	CBI31101.3(unnamed protein product, partial [Vitis vinifera])
VIT_00s0246g00040	0	0	0.15	0	0.24	0.28	PKU67715.1(Putative ribonuclease H protein [Dendrobium catenatum])
VIT_19s0014g00290	151.55	128.86	119.7	75.09	47.62	67.31	XP_002285634.1(PREDICTED: trifunctional UDP-glucose 4,6-dehydratase/UDP-4-keto-6-deoxy-D-glucose 3,5-epimerase/UDP-4-keto-L-rhamnose-reductase RHM1 [Vitis vinifera])	RHM	COG1088(sugar transporter)	sp|Q9SYM5|RHM1_ARATH(Trifunctional UDP-glucose 4,6-dehydratase/UDP-4-keto-6-deoxy-D-glucose 3,5-epimerase/UDP-4-keto-L-rhamnose-reductase RHM1 OS=Arabidopsis thaliana OX=3702 GN=RHM1 PE=1 SV=1)
VIT_00s0246g00060	0.23	0.37	0.31	0.11	1	1.5	YP_009477458.1(cytochrome c biogenesis FN (mitochondrion) [Citrus sinensis])		COG1138(cytochrome c-type biogenesis protein)	sp|Q04647|CCBS_DAUCA(Probable cytochrome c biosynthesis protein OS=Daucus carota OX=4039 PE=2 SV=1)
VIT_00s0246g00070	0	0	0	0.38	0	0	XP_016435338.1(PREDICTED: NADH dehydrogenase [ubiquinone] iron-sulfur protein 2-like [Nicotiana tabacum])	NDUFS2	COG0649(NDH-1 shuttles electrons from NADH, via FMN and iron- sulfur (Fe-S) centers, to quinones in the respiratory chain. The immediate electron acceptor for the enzyme in this species is believed to be ubiquinone. Couples the redox reaction to proton translocation (for every two electrons transferred, four hydrogen ions are translocated across the cytoplasmic membrane), and thus conserves the r…	sp|Q36450|NDUS2_NICSY(NADH dehydrogenase [ubiquinone] iron-sulfur protein 2 OS=Nicotiana sylvestris OX=4096 GN=NAD7 PE=2 SV=1)
VIT_02s0012g00090	149.44	124.02	27.72	69.54	49.56	36.28	CBI33983.3(unnamed protein product, partial [Vitis vinifera])		COG4642(whole genome shotgun sequence)	sp|Q9SLG9|PI5K5_ARATH(Phosphatidylinositol 4-phosphate 5-kinase 5 OS=Arabidopsis thaliana OX=3702 GN=PIP5K5 PE=2 SV=1)
VIT_04s0008g03950	148.81	37.17	44.52	308.05	71.12	45.63	NP_001267970.1(rd22-c protein precursor [Vitis vinifera])		ENOG410YDUK(BURP domain); ENOG411184D(BURP domain); ENOG410YDAC(Noncatalytic subunit)	sp|Q08298|RD22_ARATH(BURP domain protein RD22 OS=Arabidopsis thaliana OX=3702 GN=RD22 PE=2 SV=1)
VIT_18s0001g09330	148.65	157.43	125.38	295.19	330.81	201.41	CAN62217.1(hypothetical protein VITISV_021844 [Vitis vinifera])		ENOG411250G(4F5 protein family)
VIT_19s0015g01760	147.45	176.59	119.04	308.8	256.45	244.21	XP_002264233.2(PREDICTED: photosystem I reaction center subunit V, chloroplastic [Vitis vinifera])	psaG	ENOG41120CZ(photosystem I reaction center subunit V)	sp|Q9S7N7|PSAG_ARATH(Photosystem I reaction center subunit V, chloroplastic OS=Arabidopsis thaliana OX=3702 GN=PSAG PE=1 SV=1)
VIT_00s0246g00120	0	0	0.08	0.03	0.17	0.1	CBI31107.3(unnamed protein product, partial [Vitis vinifera])		COG1005(NDH-1 shuttles electrons from NADH, via FMN and iron- sulfur (Fe-S) centers, to quinones in the respiratory chain. The immediate electron acceptor for the enzyme in this species is believed to be ubiquinone. Couples the redox reaction to proton translocation (for every two electrons transferred, four hydrogen ions are translocated across the cytoplasmic membrane), and thus conserves the r…	sp|Q01300|NU1M_PETHY(NADH-ubiquinone oxidoreductase chain 1 OS=Petunia hybrida OX=4102 GN=ND1 PE=3 SV=1)
VIT_00s0246g00130	0	0	0.03	0	0	0.07	CBI31107.3(unnamed protein product, partial [Vitis vinifera])
VIT_00s0246g00140	0.03	0.12	0.02	0	0.3	0.26	ALI89904.1(NdhF, partial (chloroplast) [Cassinopsis madagascariensis])	ndhF	COG1009(NDH-1 shuttles electrons from NADH, via FMN and iron- sulfur (Fe-S) centers, to quinones in the respiratory chain. The immediate electron acceptor for the enzyme in this species is believed to be ubiquinone. Couples the redox reaction to proton translocation (for every two electrons transferred, four hydrogen ions are translocated across the cytoplasmic membrane), and thus conserves the r…	sp|Q0ZIX1|NU5C_VITVI(NAD(P)H-quinone oxidoreductase subunit 5, chloroplastic OS=Vitis vinifera OX=29760 GN=ndhF PE=3 SV=1)
VIT_00s0246g00150	0.72	1.3	0.9	0.85	0.82	1.22	YP_009428223.1(NADH dehydrogenase subunit 5 (chloroplast) [Vitis acerifolia])	ndhF	COG1009(NDH-1 shuttles electrons from NADH, via FMN and iron- sulfur (Fe-S) centers, to quinones in the respiratory chain. The immediate electron acceptor for the enzyme in this species is believed to be ubiquinone. Couples the redox reaction to proton translocation (for every two electrons transferred, four hydrogen ions are translocated across the cytoplasmic membrane), and thus conserves the r…	sp|Q0ZIX1|NU5C_VITVI(NAD(P)H-quinone oxidoreductase subunit 5, chloroplastic OS=Vitis vinifera OX=29760 GN=ndhF PE=3 SV=1)
VIT_00s0246g00160	0.28	0.12	0.3	0.28	0.37	0.54	YP_002608375.1(ribosomal protein L32 [Vitis vinifera])	RP-L32, MRPL32, rpmF	ENOG411168D(50S ribosomal protein L3-2, chloroplastic)	sp|Q0ZIX0|RK32_VITVI(50S ribosomal protein L32, chloroplastic OS=Vitis vinifera OX=29760 GN=rpl32 PE=3 SV=1)
VIT_00s0246g00170	0.21	0.32	0.18	0.05	0.76	2.04	YP_009019840.1(cytochrome c biogenesis protein (chloroplast) [Vitis rotundifolia])		COG0755(50S ribosomal protein L3-2, chloroplastic)	sp|Q0ZIW9|CCSA_VITVI(Cytochrome c biogenesis protein CcsA OS=Vitis vinifera OX=29760 GN=ccsA PE=3 SV=1)
VIT_00s0246g00180	0	0.26	0.14	0.17	0.09	0.5	AUF33454.1(NdhD (chloroplast) [Hydrangea heteromalla])	ndhD	COG1008(subunit m)	sp|A6MMH7|NU4C_CHLSC(NAD(P)H-quinone oxidoreductase chain 4, chloroplastic OS=Chloranthus spicatus OX=13006 GN=ndhD PE=3 SV=1)
VIT_09s0002g05600	146.05	114.1	81.75	36.12	25.88	27.98	NP_001288053.1(ABC transporter-like [Vitis vinifera])		COG0842((ABC) transporter); COG1131((ABC) transporter)	sp|Q76CU2|PDR1_TOBAC(Pleiotropic drug resistance protein 1 OS=Nicotiana tabacum OX=4097 GN=PDR1 PE=2 SV=1)
VIT_00s0246g00200	2.42	2.43	2.08	3.09	2.25	4.94	YP_009341826.1(photosystem I subunit VII (chloroplast) [Castanopsis concinna])	psaC	COG1145(4Fe-4S ferredoxin, iron-sulfur binding)	sp|A0A386|PSAC_COFAR(Photosystem I iron-sulfur center OS=Coffea arabica OX=13443 GN=psaC PE=3 SV=1)
VIT_00s0246g00210	0	0	0.26	0.63	1.12	0.15	CBI31112.3(unnamed protein product, partial [Vitis vinifera])	RP-S10, MRPS10, rpsJ	ENOG41119RT(-); ENOG4112CVE(ribosomal protein s10)	sp|P51428|RT10_PEA(Ribosomal protein S10, mitochondrial OS=Pisum sativum OX=3888 GN=RPS10 PE=2 SV=1)
VIT_17s0000g06430	143.9	160.69	170.49	293.23	294.29	305.55	XP_019082125.1(PREDICTED: peptidyl-prolyl cis-trans isomerase NIMA-interacting 4 isoform X1 [Vitis vinifera])	PIN4	COG0760(peptidyl-prolyl cis-trans isomerase)	sp|Q6P4K8|PIN4_XENTR(Peptidyl-prolyl cis-trans isomerase NIMA-interacting 4 OS=Xenopus tropicalis OX=8364 GN=pin4 PE=2 SV=1)
VIT_00s0246g00230	0.05	0.14	0.27	0.05	0.7	0.74	XP_019073771.1(PREDICTED: uncharacterized protein LOC109122067 [Vitis vinifera])		ENOG410ZH9D(-); ENOG41117S3(-); COG0104(Plays an important role in the de novo pathway of purine nucleotide biosynthesis); COG1845(Cytochrome C Oxidase, Subunit III)	sp|P92559|M1280_ARATH(Uncharacterized mitochondrial protein AtMg01280 OS=Arabidopsis thaliana OX=3702 GN=AtMg01280 PE=3 SV=1)
VIT_00s0246g00240	0.21	0	0	0	0.56	0.98	XP_019073772.1(PREDICTED: uncharacterized protein LOC109122068 [Vitis vinifera])		ENOG410Y520((ribosomal) protein)	sp|P26863|RT01_MARPO(Ribosomal protein S1, mitochondrial OS=Marchantia polymorpha OX=3197 GN=RPS1 PE=3 SV=2)
VIT_00s0250g00010	0	0	0	0	0	0	XP_002270231.1(PREDICTED: lysosomal Pro-X carboxypeptidase [Vitis vinifera])	PRCP	ENOG410Y38A(Lysosomal Pro-X)	sp|Q7TMR0|PCP_MOUSE(Lysosomal Pro-X carboxypeptidase OS=Mus musculus OX=10090 GN=Prcp PE=1 SV=2)
VIT_00s0250g00020	142.19	135.97	140.77	179.82	191.34	150.69	XP_002263116.1(PREDICTED: phosphoglucan phosphatase DSP4, amyloplastic isoform X1 [Vitis vinifera])		COG2453(Lysosomal Pro-X)	sp|G4LTX4|DSP4_CASSA(Phosphoglucan phosphatase DSP4, amyloplastic OS=Castanea sativa OX=21020 GN=DSP4 PE=1 SV=1)
VIT_07s0129g00420	142.62	218.56	162.61	344.41	332.39	328.31	XP_002284176.1(PREDICTED: uncharacterized protein At2g23090 [Vitis vinifera])		ENOG411250G(Casein Kinase)	sp|O64818|Y2309_ARATH(Uncharacterized protein At2g23090 OS=Arabidopsis thaliana OX=3702 GN=At2g23090 PE=1 SV=1)
VIT_00s0250g00040	9.7	11.74	9.43	9.27	8.81	8.2	XP_002270302.1(PREDICTED: uncharacterized protein LOC100249674 [Vitis vinifera])		ENOG410YU0Z(Glycosyl transferases group 1)
VIT_00s0250g00050	0.29	0.1	0	0.25	0.1	0.09	XP_010646583.1(PREDICTED: probable ADP-ribosylation factor GTPase-activating protein AGD6 [Vitis vinifera])	ARFGAP1	COG5347(-)	sp|Q9M354|AGD6_ARATH(Probable ADP-ribosylation factor GTPase-activating protein AGD6 OS=Arabidopsis thaliana OX=3702 GN=AGD6 PE=1 SV=1)
VIT_04s0008g01730	142.61	218.41	123.42	287.88	248.19	241.38	CAN70428.1(hypothetical protein VITISV_037530 [Vitis vinifera])		ENOG410YXEC(Photosystem II reaction centre X protein (PsbX))
VIT_00s0250g00080	3.24	2.57	3.07	4.78	2.65	3.75	CBI23434.3(unnamed protein product, partial [Vitis vinifera])	RAB18	ENOG410XPD0(Ras-related protein)	sp|Q9SF92|RAC2B_ARATH(Ras-related protein RABC2b OS=Arabidopsis thaliana OX=3702 GN=RABC2B PE=2 SV=1)
VIT_07s0129g00160	141.83	135.26	93.69	284.71	168.53	180.56	XP_002284455.1(PREDICTED: 60S ribosomal protein L26-1 [Vitis vinifera])	RP-L26e, RPL26	COG0198(One of the proteins that surrounds the polypeptide exit tunnel on the outside of the subunit (By similarity))	sp|P51414|RL261_ARATH(60S ribosomal protein L26-1 OS=Arabidopsis thaliana OX=3702 GN=RPL26A PE=2 SV=2)
VIT_00s0251g00010	0	0	0	0	0	0	CBI18721.3(unnamed protein product, partial [Vitis vinifera])		COG4886(leucine Rich Repeat)
VIT_00s0251g00020	0	0	0	0	0	0	XP_019080535.1(PREDICTED: disease resistance protein RPM1-like isoform X1 [Vitis vinifera])		COG4886(leucine Rich Repeat)
VIT_00s0251g00050	0	0	0	0	0	0	CAN67876.1(hypothetical protein VITISV_005492 [Vitis vinifera])
VIT_00s0251g00060	0	0	0	0	0	0
VIT_00s0251g00080	0	0	0	0	0	0	CBI18723.3(unnamed protein product, partial [Vitis vinifera])		ENOG410ZDEH(t-complex 11)
VIT_03s0038g00440	141.1	125.51	58.46	277.91	210.24	129.12	CBI38229.3(unnamed protein product, partial [Vitis vinifera])		ENOG410XR7V(actin-binding Rho activating protein)	sp|A2XKU9|COSA_ORYSI(Costars family protein OS=Oryza sativa subsp. indica OX=39946 GN=OsI_012692 PE=3 SV=1)
VIT_13s0067g02130	141.08	122.28	91.55	320.13	260.39	144.1	XP_003633435.2(PREDICTED: uncharacterized protein LOC100248433 [Vitis vinifera])		ENOG410Z9AB(Polyadenylate-binding protein-interacting protein)	sp|Q94AR4|CID2_ARATH(Polyadenylate-binding protein-interacting protein 2 OS=Arabidopsis thaliana OX=3702 GN=CID2 PE=2 SV=1)
VIT_00s0252g00030	39.87	38.71	45.09	34.68	29.75	40.71	XP_002284565.2(PREDICTED: protein FATTY ACID EXPORT 1, chloroplastic [Vitis vinifera])		ENOG4112205(synthase)	sp|Q93V66|FAX1_ARATH(Protein FATTY ACID EXPORT 1, chloroplastic OS=Arabidopsis thaliana OX=3702 GN=FAX1 PE=1 SV=1)
VIT_00s0252g00040	0.15	0.06	0.1	0.06	0.09	0.03	XP_002284560.2(PREDICTED: cytokinin dehydrogenase 1 [Vitis vinifera])	CKX	COG0277(FAD linked oxidase domain protein)	sp|O22213|CKX1_ARATH(Cytokinin dehydrogenase 1 OS=Arabidopsis thaliana OX=3702 GN=CKX1 PE=1 SV=1)
VIT_00s0252g00050	62.93	59.77	66.34	96.05	77.74	94.48	XP_002284553.1(PREDICTED: uncharacterized protein LOC100265785 isoform X1 [Vitis vinifera])		ENOG410Z9QG(-); ENOG41106SW(-)
VIT_18s0001g07690	141.07	112.24	66.09	306.23	186.95	147.13	CAN68131.1(hypothetical protein VITISV_043709 [Vitis vinifera])		ENOG410YKJ1(Tetratricopeptide repeat)
VIT_00s0252g00070	154.7	119.22	115.92	91.8	75.18	80.34	XP_002284533.1(PREDICTED: eukaryotic translation initiation factor 3 subunit E [Vitis vinifera])	EIF3E, INT6	ENOG410XQK5(Component of the eukaryotic translation initiation factor 3 (eIF-3) complex, which is involved in protein synthesis and, together with other initiation factors, stimulates binding of mRNA and methionyl-tRNAi to the 40S ribosome (By similarity))	sp|Q9C5Z3|EIF3E_ARATH(Eukaryotic translation initiation factor 3 subunit E OS=Arabidopsis thaliana OX=3702 GN=TIF3E1 PE=1 SV=1)
VIT_13s0067g03160	141	168.32	118.96	332.86	268.85	196.4	CBI25343.3(unnamed protein product, partial [Vitis vinifera])		ENOG410ZGZ9(Ubiquinol-cytochrome c reductase complex 6.7 kDa)	sp|P48505|UCR11_SOLTU(Ubiquinol-cytochrome c reductase complex 6.7 kDa protein OS=Solanum tuberosum OX=4113 PE=1 SV=2)
VIT_00s0252g00090	44.85	38.81	38.82	50.04	58.67	50.16	GAU29762.1(hypothetical protein TSUD_161670 [Trifolium subterraneum])	RP-S4e, RPS4	COG1471((ribosomal) protein)	sp|O22424|RS4_MAIZE(40S ribosomal protein S4 OS=Zea mays OX=4577 GN=RPS4 PE=2 SV=1)
VIT_00s0252g00100	0	0	0	0	0	0	XP_021636114.1(40S ribosomal protein S4-1-like [Hevea brasiliensis])	RP-S4e, RPS4	COG1471((ribosomal) protein)	sp|P46300|RS4_SOLTU(40S ribosomal protein S4 OS=Solanum tuberosum OX=4113 GN=RPS4 PE=2 SV=1)
VIT_00s0252g00110	1.48	0	0.13	1.25	0.79	0	XP_002278828.1(PREDICTED: alpha carbonic anhydrase 4 [Vitis vinifera])	cah	COG3338(Carbonic anhydrase)	sp|F4JIK2|ATCA4_ARATH(Alpha carbonic anhydrase 4 OS=Arabidopsis thaliana OX=3702 GN=ACA4 PE=3 SV=1)
VIT_00s0252g00120	0	0	0	0	0	0	CBI33385.3(unnamed protein product, partial [Vitis vinifera])	cah	COG3338(Carbonic anhydrase)	sp|F4JIK2|ATCA4_ARATH(Alpha carbonic anhydrase 4 OS=Arabidopsis thaliana OX=3702 GN=ACA4 PE=3 SV=1)
VIT_00s0252g00130	188.24	177.29	195.09	167.45	131.09	140.03	NP_001267893.1(uncharacterized protein LOC100248601 [Vitis vinifera])	CML	ENOG410YKQK(Carbonic anhydrase)	sp|Q8W4L0|CML49_ARATH(Probable calcium-binding protein CML49 OS=Arabidopsis thaliana OX=3702 GN=CML49 PE=2 SV=1)
VIT_11s0052g00320	134.95	93.44	104.77	38.9	44.35	37.65	CBI17890.3(unnamed protein product, partial [Vitis vinifera])	E3.6.3.8	ENOG410XNNC(ATPase, Ca transporting, plasma membrane)	sp|Q9SZR1|ACA10_ARATH(Calcium-transporting ATPase 10, plasma membrane-type OS=Arabidopsis thaliana OX=3702 GN=ACA10 PE=1 SV=2)
VIT_00s0231g00070	134.54	68.05	101.85	63.52	61.48	59.25	XP_002264540.3(PREDICTED: cytochrome b561 and DOMON domain-containing protein At3g25290 [Vitis vinifera])		ENOG410Y10S(auxin-responsive protein); ENOG410XR70(Ferric-chelate reductase)	sp|Q9SV71|B561O_ARATH(Cytochrome b561 and DOMON domain-containing protein At4g12980 OS=Arabidopsis thaliana OX=3702 GN=At4g12980 PE=2 SV=1)
VIT_00s0253g00030	0	0	0	0	0	0	XP_002270797.1(PREDICTED: reticulon-like protein B13 [Vitis vinifera])	RTN3	ENOG410XPKH(Pyruvate decarboxylase); ENOG410XPKH(Pyruvate decarboxylase)	sp|O64837|RTNLM_ARATH(Reticulon-like protein B13 OS=Arabidopsis thaliana OX=3702 GN=RTNLB13 PE=2 SV=1)
VIT_00s0253g00040	60.71	73.73	47.83	33.92	46.83	57.6	XP_002270831.1(PREDICTED: L-ascorbate oxidase homolog [Vitis vinifera])	FET3_5	COG2132(Multicopper oxidase)	sp|P29162|ASOL_TOBAC(L-ascorbate oxidase homolog OS=Nicotiana tabacum OX=4097 PE=2 SV=1)
VIT_00s0253g00050	0	0	0	0	0	0	CBI18561.3(unnamed protein product, partial [Vitis vinifera])		COG2132(Multicopper oxidase); ENOG410Z7Z7(Pentatricopeptide repeat-containing protein)	sp|P29162|ASOL_TOBAC(L-ascorbate oxidase homolog OS=Nicotiana tabacum OX=4097 PE=2 SV=1)
VIT_00s0253g00060	2.5	0.71	0.34	1.47	0.99	0.1	CBI18563.3(unnamed protein product, partial [Vitis vinifera])		ENOG410YH3K(Pentatricopeptide repeat-containing protein)	sp|Q84TE9|DOF53_ARATH(Dof zinc finger protein DOF5.3 OS=Arabidopsis thaliana OX=3702 GN=DOF5.3 PE=2 SV=1)
VIT_00s0253g00070	39.43	39.67	31.39	31.41	29.49	32.78	XP_002270399.2(PREDICTED: autophagy-related protein 101 [Vitis vinifera])	ATG101	ENOG410XP6A(Chromosome 12 open reading frame 44)	sp|F4K265|AT101_ARATH(Autophagy-related protein 101 OS=Arabidopsis thaliana OX=3702 GN=ATG101 PE=1 SV=1)
VIT_00s0253g00080	1.72	3.32	5.4	1.25	7.14	7.44	XP_002263026.4(PREDICTED: methylesterase 10 [Vitis vinifera])	E3.1.1.78	ENOG4111IVV(Chromosome 12 open reading frame 44); ENOG410YFAC(Methylketone synthase)	sp|Q8S9K8|MES10_ARATH(Methylesterase 10 OS=Arabidopsis thaliana OX=3702 GN=MES10 PE=2 SV=1)
VIT_11s0016g02050	134.19	136.01	170	61.75	73.33	88.23	CBI27898.3(unnamed protein product, partial [Vitis vinifera])	NAP1L1, NRP	ENOG410XQN9(nucleosome assembly)	sp|Q94K07|NAP1C_ARATH(Nucleosome assembly protein 1;3 OS=Arabidopsis thaliana OX=3702 GN=NAP1;3 PE=1 SV=1)
VIT_00s0253g00100	0	0	0.98	0	0	0.38	XP_010646595.1(PREDICTED: methylesterase 10 [Vitis vinifera])	E3.1.1.78	ENOG4111IVV(esterase); ENOG410YFAC(Methylketone synthase)	sp|Q8S9K8|MES10_ARATH(Methylesterase 10 OS=Arabidopsis thaliana OX=3702 GN=MES10 PE=2 SV=1)
VIT_00s0253g00110	0.06	0.44	0.41	0.19	0	0.41	CBI18568.3(unnamed protein product, partial [Vitis vinifera])	E3.1.1.78	ENOG4111IVV(esterase); ENOG410YFAC(Methylketone synthase)	sp|Q8S9K8|MES10_ARATH(Methylesterase 10 OS=Arabidopsis thaliana OX=3702 GN=MES10 PE=2 SV=1)
VIT_00s0253g00140	0.98	0.15	0.56	0.75	0.61	0.57	XP_002270043.1(PREDICTED: salicylic acid-binding protein 2 isoform X1 [Vitis vinifera])	E3.1.1.78	ENOG4111IVV(esterase); ENOG411207Q(-); ENOG4111SK5(-)	sp|Q6RYA0|SABP2_TOBAC(Salicylic acid-binding protein 2 OS=Nicotiana tabacum OX=4097 GN=SABP2 PE=1 SV=1)
VIT_00s0253g00150	0.88	0.32	0.8	0.48	0.24	0.15	XP_010646594.1(PREDICTED: salicylic acid-binding protein 2 [Vitis vinifera])	E3.1.1.78	ENOG4111IVV(esterase); ENOG410YFAC(Methylketone synthase); COG3491(2OGFe(II) oxygenase)	sp|Q6RYA0|SABP2_TOBAC(Salicylic acid-binding protein 2 OS=Nicotiana tabacum OX=4097 GN=SABP2 PE=1 SV=1)
VIT_00s0253g00160	0	0.41	0	0	0	0	XP_019073788.1(PREDICTED: salicylic acid-binding protein 2 [Vitis vinifera])	E3.1.1.78	ENOG4111IVV(esterase); ENOG410YFAC(Methylketone synthase); COG3491(2OGFe(II) oxygenase)	sp|Q6RYA0|SABP2_TOBAC(Salicylic acid-binding protein 2 OS=Nicotiana tabacum OX=4097 GN=SABP2 PE=1 SV=1)
VIT_00s0253g00170	0.41	0.27	0	0	0.14	0	CBI18572.3(unnamed protein product, partial [Vitis vinifera])	E3.1.1.78	ENOG4111IVV(esterase); ENOG410YFAC(Methylketone synthase); COG3491(2OGFe(II) oxygenase)	sp|Q8S9K8|MES10_ARATH(Methylesterase 10 OS=Arabidopsis thaliana OX=3702 GN=MES10 PE=2 SV=1)
VIT_00s0253g00180	0.23	0	0.13	0.12	0.32	0.3
VIT_00s0254g00010	0	0	0	0	0	0	CBI40967.3(unnamed protein product, partial [Vitis vinifera])		ENOG410ZDEH(t-complex 11)
VIT_00s0254g00030	6.33	16.91	12.46	16.21	8.25	6.35	XP_002280344.2(PREDICTED: recQ-mediated genome instability protein 1 [Vitis vinifera])	HSPA1_8;RMI1, BRAP75	ENOG4111GZ6(Domain of unknown function (DUF1767)); COG0443(Domain of unknown function (DUF1767))	sp|Q9LHA8|MD37C_ARATH(Probable mediator of RNA polymerase II transcription subunit 37c OS=Arabidopsis thaliana OX=3702 GN=MED37C PE=1 SV=1)
VIT_00s0254g00040	0	0	0	0	0	0	CBI40968.3(unnamed protein product, partial [Vitis vinifera])	HSPA1_8	COG0443(Heat shock protein)	sp|P27322|HSP72_SOLLC(Heat shock cognate 70 kDa protein 2 OS=Solanum lycopersicum OX=4081 GN=HSC-2 PE=2 SV=1)
VIT_00s0256g00010	0	0	0	0	0	0	XP_010646980.2(PREDICTED: ankyrin repeat-containing protein At5g02620-like [Vitis vinifera])		COG0666(Ankyrin Repeat)
VIT_00s0256g00020	0	0	0	0	0	0	CAN77609.1(hypothetical protein VITISV_039462 [Vitis vinifera])		COG0666(Ankyrin Repeat); ENOG41113M6(-)
VIT_00s0399g00020	133.94	261.92	357.88	295.65	408.07	528.89	XP_003635309.1(PREDICTED: non-specific lipid-transfer protein-like [Vitis vinifera])		ENOG410YUJN(AAI); ENOG410YX3Q(AAI); ENOG4111BTC(Protease inhibitor/seed storage/LTP family); ENOG41118KK(Plant non-specific lipid-transfer proteins transfer phospholipids as well as galactolipids across membranes. May play a role in wax or cutin deposition in the cell walls of expanding epidermal cells and certain secretory tissues (By similarity)); ENOG41107A7(Plant non-specific lipid-transfer p…	sp|Q41073|NLTP_PINTA(Non-specific lipid-transfer protein OS=Pinus taeda OX=3352 PE=2 SV=1)
VIT_00s0256g00040	0	0	0	0	0	0	XP_010646604.1(PREDICTED: ankyrin repeat-containing protein At5g02620 isoform X1 [Vitis vinifera])		COG0666(Ankyrin Repeat)
VIT_08s0007g06680	133.81	83.39	103.97	21.14	17.99	42.85	XP_002280022.1(PREDICTED: protein trichome birefringence [Vitis vinifera])		ENOG410YC5G(homeobox-leucine zipper protein)	sp|Q9FG35|TBR_ARATH(Protein trichome birefringence OS=Arabidopsis thaliana OX=3702 GN=TBR PE=1 SV=1)
VIT_00s0256g00060	0	0	0	0	0	0	CAN77611.1(hypothetical protein VITISV_039464 [Vitis vinifera])		ENOG410XRPW(Ethylbenzene dehydrogenase)
VIT_00s0256g00080	0.65	0	0	0	0	0	XP_019073796.1(PREDICTED: transcription factor bHLH121-like, partial [Vitis vinifera])		ENOG4111V2W(Transcription factor); ENOG410XR0M(Translocase of chloroplast)	sp|Q9LT23|BH121_ARATH(Transcription factor bHLH121 OS=Arabidopsis thaliana OX=3702 GN=BHLH121 PE=1 SV=1)
VIT_00s0256g00100	0	0	0	0	0	0	CBI18738.3(unnamed protein product, partial [Vitis vinifera])
VIT_00s0256g00110	9.12	2.09	1.58	9.4	3.29	2.55	XP_010646604.1(PREDICTED: ankyrin repeat-containing protein At5g02620 isoform X1 [Vitis vinifera])		COG0666(Ankyrin Repeat)
VIT_00s0256g00120	0	0	0	0	0	0	XP_010647475.1(PREDICTED: uncharacterized protein LOC100854908 [Vitis vinifera])		ENOG4111AQM(ANK); COG0666(Ankyrin Repeat)
VIT_00s0256g00130	0	0	0	0	0	0	CBI18741.3(unnamed protein product, partial [Vitis vinifera])
VIT_04s0008g02460	132.63	87.08	108.87	45.07	64.79	49.31	XP_002282619.1(PREDICTED: plasma membrane ATPase 4 [Vitis vinifera])	PMA1, PMA2	COG0474(P-type atpase)	sp|Q03194|PMA4_NICPL(Plasma membrane ATPase 4 OS=Nicotiana plumbaginifolia OX=4092 GN=PMA4 PE=2 SV=1)
VIT_00s0258g00020	0	0	0	0	0	0	XP_019074005.1(PREDICTED: rust resistance kinase Lr10-like isoform X2 [Vitis vinifera])	IRAK4	COG0515(Serine Threonine protein kinase)	sp|P93604|LRK10_WHEAT(Rust resistance kinase Lr10 OS=Triticum aestivum OX=4565 GN=LRK10 PE=2 SV=1)
VIT_00s0258g00030	0	0	0	0	0	0	CBI23153.3(unnamed protein product, partial [Vitis vinifera])	IRAK4	COG0515(Serine Threonine protein kinase)
VIT_00s0258g00040	3.7	1.38	0.66	3.62	1.77	1.83	XP_002272131.3(PREDICTED: LEAF RUST 10 DISEASE-RESISTANCE LOCUS RECEPTOR-LIKE PROTEIN KINASE-like 2.1 [Vitis vinifera])	IRAK4	COG0515(Serine Threonine protein kinase); ENOG410YB97(STYKc)	sp|P93604|LRK10_WHEAT(Rust resistance kinase Lr10 OS=Triticum aestivum OX=4565 GN=LRK10 PE=2 SV=1)
VIT_00s1338g00020	132.35	133.02	145.06	63.53	63.77	85.9	XP_010647191.1(PREDICTED: protein transport protein Sec61 subunit alpha [Vitis vinifera])	SEC61A	COG0201(The central subunit of the protein translocation channel SecYEG. Consists of two halves formed by TMs 1-5 and 6-10. These two domains form a lateral gate at the front which open onto the bilayer between TMs 2 and 7, and are clamped together by SecE at the back. The channel is closed by both a pore ring composed of hydrophobic SecY resides and a short helix (helix 2A) on the extracellular …	sp|Q54XK2|SC61A_DICDI(Protein transport protein Sec61 subunit alpha OS=Dictyostelium discoideum OX=44689 GN=sec61a PE=3 SV=1)
VIT_00s0258g00060	0	0	0	0	0	0	CAN72345.1(hypothetical protein VITISV_041721 [Vitis vinifera])	IRAK4	COG0515(Serine Threonine protein kinase); ENOG410YB97(STYKc)	sp|P93604|LRK10_WHEAT(Rust resistance kinase Lr10 OS=Triticum aestivum OX=4565 GN=LRK10 PE=2 SV=1)
VIT_00s0258g00070	0	0	0	0	0	0	CAN72345.1(hypothetical protein VITISV_041721 [Vitis vinifera])	IRAK4	COG0515(Serine Threonine protein kinase); ENOG410YB97(STYKc)	sp|P93604|LRK10_WHEAT(Rust resistance kinase Lr10 OS=Triticum aestivum OX=4565 GN=LRK10 PE=2 SV=1)
VIT_00s0258g00080	0	0	0	0	0	0	XP_003635579.2(PREDICTED: LEAF RUST 10 DISEASE-RESISTANCE LOCUS RECEPTOR-LIKE PROTEIN KINASE-like 2.1 [Vitis vinifera])	IRAK4	ENOG410YB97(STYKc); COG0515(Serine Threonine protein kinase)	sp|P93604|LRK10_WHEAT(Rust resistance kinase Lr10 OS=Triticum aestivum OX=4565 GN=LRK10 PE=2 SV=1)
VIT_00s0258g00090	11.59	11.57	3.31	17.55	12.2	6.67	XP_019073802.1(PREDICTED: LEAF RUST 10 DISEASE-RESISTANCE LOCUS RECEPTOR-LIKE PROTEIN KINASE-like 2.1 [Vitis vinifera])	IRAK4	COG0515(Serine Threonine protein kinase); ENOG410YB97(STYKc)	sp|P93604|LRK10_WHEAT(Rust resistance kinase Lr10 OS=Triticum aestivum OX=4565 GN=LRK10 PE=2 SV=1)
VIT_00s0258g00100	4.97	4.75	1.05	2.51	2.71	1.6	XP_003635153.1(PREDICTED: rust resistance kinase Lr10-like isoform X2 [Vitis vinifera])	IRAK4	COG0515(Serine Threonine protein kinase)	sp|P93604|LRK10_WHEAT(Rust resistance kinase Lr10 OS=Triticum aestivum OX=4565 GN=LRK10 PE=2 SV=1)
VIT_00s0258g00110	0	0	0	0	0	0	XP_010645761.1(PREDICTED: rust resistance kinase Lr10-like [Vitis vinifera])	IRAK4	COG0515(Serine Threonine protein kinase)	sp|F4HQ22|LRL24_ARATH(LEAF RUST 10 DISEASE-RESISTANCE LOCUS RECEPTOR-LIKE PROTEIN KINASE-like 2.4 OS=Arabidopsis thaliana OX=3702 GN=LRK10L-2.4 PE=3 SV=1)
VIT_00s0258g00120	0	0	0	0.12	0	0	CBI23560.3(unnamed protein product, partial [Vitis vinifera])		ENOG410Z7Z7(Serine Threonine protein kinase)	sp|Q5G1T1|PP272_ARATH(Pentatricopeptide repeat-containing protein At3g49170, chloroplastic OS=Arabidopsis thaliana OX=3702 GN=EMB2261 PE=2 SV=1)
VIT_00s0258g00130	0	0	0	0	0.1	0	XP_019073799.1(PREDICTED: rust resistance kinase Lr10-like [Vitis vinifera])	IRAK4	COG0515(Serine Threonine protein kinase)	sp|P93604|LRK10_WHEAT(Rust resistance kinase Lr10 OS=Triticum aestivum OX=4565 GN=LRK10 PE=2 SV=1)
VIT_08s0007g03970	131.39	142.73	134.2	263.94	173.66	209.89	NP_001268192.1(type II peroxiredoxin E [Vitis vinifera])		COG0678(Catalyzes the reversible conversion of 2- phosphoglycerate into phosphoenolpyruvate. It is essential for the degradation of carbohydrates via glycolysis (By similarity))	sp|Q949U7|PRX2E_ARATH(Peroxiredoxin-2E, chloroplastic OS=Arabidopsis thaliana OX=3702 GN=PRXIIE PE=1 SV=2)
VIT_00s0259g00010	0.24	0	0	0	0	0	CBI18627.3(unnamed protein product, partial [Vitis vinifera])		ENOG410Z7V6(-); ENOG410ZUCS(-)
VIT_00s0259g00020	0	0	0	0	0	0.08	XP_015874050.1(PREDICTED: histone H2A [Ziziphus jujuba])	H2A	COG5262(histone h2a)	sp|Q9M531|H2A_EUPES(Histone H2A OS=Euphorbia esula OX=3993 PE=2 SV=1)
VIT_00s0259g00030	0	0	0	0	0	0
VIT_00s0259g00040	0	0	0	0	0	0	XP_010646622.1(PREDICTED: histone H2A-like [Vitis vinifera])	H2A	COG5262(histone h2a)	sp|Q9M531|H2A_EUPES(Histone H2A OS=Euphorbia esula OX=3993 PE=2 SV=1)
VIT_00s0259g00050	0	0	0	0	0	0	CBI18629.3(unnamed protein product, partial [Vitis vinifera])
VIT_00s0259g00060	0	0	0	0	0	0
VIT_00s0259g00070	88.47	108.58	151.26	156.1	164.41	168.92	XP_002269930.2(PREDICTED: protein PYRICULARIA ORYZAE RESISTANCE 21 isoform X1 [Vitis vinifera])		ENOG410Z7V6(-); ENOG410ZUCS(-)
VIT_17s0000g06210	131.27	125.73	25.92	262.82	191.08	71.97	XP_002284937.1(PREDICTED: gibberellin-regulated protein 6 [Vitis vinifera])		ENOG410YQ6U(Gibberellin-regulated protein)	sp|Q6NMQ7|GASA6_ARATH(Gibberellin-regulated protein 6 OS=Arabidopsis thaliana OX=3702 GN=GASA6 PE=3 SV=1)
VIT_00s0259g00090	0	0	0	0	0	0	CBI18637.3(unnamed protein product, partial [Vitis vinifera])	PRKAB	ENOG410XRB3(heavy metal transport detoxification protein)	sp|Q9SCY5|KINB2_ARATH(SNF1-related protein kinase regulatory subunit beta-2 OS=Arabidopsis thaliana OX=3702 GN=KINB2 PE=1 SV=1)
VIT_14s0108g01110	130.33	88.74	63.4	59.92	35.03	46.07	XP_002283866.1(PREDICTED: cystathionine gamma-synthase 1, chloroplastic [Vitis vinifera])	metB	COG0626(cystathionine)	sp|P55217|CGS1_ARATH(Cystathionine gamma-synthase 1, chloroplastic OS=Arabidopsis thaliana OX=3702 GN=CGS1 PE=1 SV=3)
VIT_00s0259g00110	7.36	1.24	2.08	4.35	2.89	1.04	XP_002273672.2(PREDICTED: heavy metal-associated isoprenylated plant protein 7 isoform X2 [Vitis vinifera])		COG2608(heavy metal transport detoxification protein)	sp|Q9C5D3|HIP7_ARATH(Heavy metal-associated isoprenylated plant protein 7 OS=Arabidopsis thaliana OX=3702 GN=HIPP07 PE=1 SV=1)
VIT_00s0259g00120	43.01	46.07	33.14	33.86	29.1	21.24	CBI18634.3(unnamed protein product, partial [Vitis vinifera])		ENOG410XNZC(heavy metal transport detoxification protein)	sp|O23482|OPT3_ARATH(Oligopeptide transporter 3 OS=Arabidopsis thaliana OX=3702 GN=OPT3 PE=2 SV=3)
VIT_01s0011g01490	129.78	108.49	115.63	56.17	59.99	53.14	CBI27196.3(unnamed protein product, partial [Vitis vinifera])		COG0515(helicase)	sp|Q9FPR3|EDR1_ARATH(Serine/threonine-protein kinase EDR1 OS=Arabidopsis thaliana OX=3702 GN=EDR1 PE=1 SV=1)
VIT_12s0035g01070	127.45	116.43	130.19	10.72	7.65	7.14	CBI29696.3(unnamed protein product, partial [Vitis vinifera])
VIT_00s0259g00150	13.17	14.3	17.25	10.6	15.73	20.83	XP_002270146.2(PREDICTED: SNF1-related protein kinase regulatory subunit beta-2 [Vitis vinifera])	PRKAB	ENOG410XRB3(Protein kinase, AMP-activated, beta)	sp|Q9SCY5|KINB2_ARATH(SNF1-related protein kinase regulatory subunit beta-2 OS=Arabidopsis thaliana OX=3702 GN=KINB2 PE=1 SV=1)
VIT_08s0007g06520	127.36	92.15	31.48	53.45	51.06	59.46	XP_002279672.1(PREDICTED: actin-66 [Vitis vinifera])	ACTF	COG5277(Actin-related protein)	sp|O81221|ACT_GOSHI(Actin OS=Gossypium hirsutum OX=3635 PE=3 SV=1)
VIT_10s0003g02900	125.98	126.69	65.5	323.92	142.28	158.14	XP_002275075.1(PREDICTED: chlorophyll a-b binding protein of LHCII type 1 [Vitis vinifera])	LHCB1	ENOG410ZHBU(Chlorophyll A-B binding protein)	sp|P27495|CB24_TOBAC(Chlorophyll a-b binding protein 40, chloroplastic OS=Nicotiana tabacum OX=4097 GN=CAB40 PE=2 SV=1)
VIT_00s0259g00180	0	0	0.06	0	0	0.13	XP_003635539.1(PREDICTED: nuclear transcription factor Y subunit B-3 [Vitis vinifera])	NFYB	COG2036(Core component of nucleosome. Nucleosomes wrap and compact DNA into chromatin, limiting DNA accessibility to the cellular machineries which require DNA as a template. Histones thereby play a central role in transcription regulation, DNA repair, DNA replication and chromosomal stability. DNA accessibility is regulated via a complex set of post-translational modifications of histones, also …	sp|O23310|NFYB3_ARATH(Nuclear transcription factor Y subunit B-3 OS=Arabidopsis thaliana OX=3702 GN=NFYB3 PE=1 SV=1)
VIT_19s0090g00050	125.68	182.13	191.8	328.24	380.36	358.78	XP_002281236.1(PREDICTED: uncharacterized protein LOC100252146 [Vitis vinifera])		ENOG410YH06(pollen Ole e 1 allergen and extensin family protein)
VIT_00s0259g00200	38.32	45.42	48.33	25.51	36.59	32.46	CBI18641.3(unnamed protein product, partial [Vitis vinifera])		ENOG410Z4GH(nudix (nucleoside diphosphate linked moiety X)-type motif 6); ENOG4111TFG(nudix (nucleoside diphosphate linked moiety X)-type motif 6)	sp|Q94B74|NUDT2_ARATH(Nudix hydrolase 2 OS=Arabidopsis thaliana OX=3702 GN=NUDT2 PE=1 SV=1)
VIT_00s0259g00210	0.25	0	0.1	0.25	0.89	0.12	XP_010646634.1(PREDICTED: trihelix transcription factor GTL1, partial [Vitis vinifera])		ENOG410YYXY(nudix (nucleoside diphosphate linked moiety X)-type motif 6); ENOG410YBXG(chromatin binding)	sp|Q9C882|GTL1_ARATH(Trihelix transcription factor GTL1 OS=Arabidopsis thaliana OX=3702 GN=GTL1 PE=1 SV=2)
VIT_00s0260g00030	0	0	0	0	0	0	CBI40942.3(unnamed protein product, partial [Vitis vinifera])
VIT_00s0260g00040	0	0	0	0	0	0	CBI40943.3(unnamed protein product, partial [Vitis vinifera])		COG4886(leucine Rich Repeat)	sp|Q6K7R2|PIRL6_ORYSJ(Plant intracellular Ras-group-related LRR protein 6 OS=Oryza sativa subsp. japonica OX=39947 GN=IRL6 PE=2 SV=1)
VIT_00s0260g00050	0	0	0	0	0	0	CAN68148.1(hypothetical protein VITISV_035665 [Vitis vinifera])		COG2801(leucine Rich Repeat); ENOG410XR7D(NatA auxiliary subunit); ENOG410XS4D(NatA auxiliary subunit)	sp|Q9ZT94|POLR2_ARATH(Retrovirus-related Pol polyprotein from transposon RE2 OS=Arabidopsis thaliana OX=3702 GN=RE2 PE=4 SV=1)
VIT_00s0260g00060	234.9	196.92	167.18	277.71	226.18	222.7	XP_002271056.1(PREDICTED: peptidyl-prolyl cis-trans isomerase FKBP15-1 [Vitis vinifera])	FKBP2	COG0545(Retrotransposon protein)	sp|Q38935|FK151_ARATH(Peptidyl-prolyl cis-trans isomerase FKBP15-1 OS=Arabidopsis thaliana OX=3702 GN=FKBP15-1 PE=2 SV=2)
VIT_04s0044g00520	125.4	131.99	108.71	266.62	208.66	198.4	XP_002282721.1(PREDICTED: protein BOLA2 isoform X2 [Vitis vinifera])		COG0271(Transcription factor)	sp|Q9FIC3|BOLA2_ARATH(Protein BOLA2 OS=Arabidopsis thaliana OX=3702 GN=BOLA2 PE=1 SV=1)
VIT_00s0260g00080	84.32	70.33	52.48	140.14	93.14	90.61	XP_010646637.1(PREDICTED: 60S ribosomal protein L32-1 [Vitis vinifera])	RP-L32e, RPL32	COG1717(Peptidyl-prolyl cis-trans isomerase)	sp|P49211|RL321_ARATH(60S ribosomal protein L32-1 OS=Arabidopsis thaliana OX=3702 GN=RPL32A PE=2 SV=2)
VIT_00s0261g00010	61.33	60.26	68.63	86.78	78.13	92.43	XP_002264571.1(PREDICTED: uncharacterized protein LOC100267719 [Vitis vinifera])	MRPS23	ENOG410Y5Z1(-)
VIT_00s0261g00020	2.75	2.79	2.51	2.21	2.34	1.93	XP_002266397.1(PREDICTED: uncharacterized protein LOC100264211 [Vitis vinifera])		ENOG410YK5F(-); COG2940(-)
VIT_00s0261g00040	0.33	0.04	0	0.18	0	0	XP_002266005.2(PREDICTED: uncharacterized protein LOC100260888 [Vitis vinifera])		ENOG410YK5F(-); COG2940(Histone-lysine N-methyltransferase)
VIT_00s0261g00050	0	0	0	0	0	0	XP_007022235.1(PREDICTED: elongation factor 2 [Theobroma cacao])	EEF2	COG0480(Histone-lysine N-methyltransferase)	sp|Q9ASR1|EF2_ARATH(Elongation factor 2 OS=Arabidopsis thaliana OX=3702 GN=LOS1 PE=1 SV=1)
VIT_10s0003g04350	125.08	149.52	110.66	407.43	243.72	240.98	XP_002280687.1(PREDICTED: photosystem I reaction center subunit psaK, chloroplastic [Vitis vinifera])	psaK	ENOG4111RY5(Photosystem I reaction center subunit)	sp|Q9SUI5|PSAK_ARATH(Photosystem I reaction center subunit psaK, chloroplastic OS=Arabidopsis thaliana OX=3702 GN=PSAK PE=2 SV=2)
VIT_00s0262g00020	0	0	0	0	0	0	CBI23447.3(unnamed protein product, partial [Vitis vinifera])		COG0515(Serine Threonine protein kinase); ENOG411074T(Pfam:DUF26); ENOG410YASJ(Cysteine-rich receptor-like protein kinase)	sp|Q9LDM5|CRK31_ARATH(Putative cysteine-rich receptor-like protein kinase 31 OS=Arabidopsis thaliana OX=3702 GN=CRK31 PE=3 SV=1)
VIT_00s0262g00030	0	0	0	0	0	0	CBI23454.3(unnamed protein product, partial [Vitis vinifera])	IRAK4	COG0515(Serine Threonine protein kinase); ENOG410YASJ(Serine Threonine protein kinase)	sp|Q8GYA4|CRK10_ARATH(Cysteine-rich receptor-like protein kinase 10 OS=Arabidopsis thaliana OX=3702 GN=CRK10 PE=1 SV=3)
VIT_00s0262g00070	0	0	0	0	0	0	CBI23448.3(unnamed protein product, partial [Vitis vinifera])		COG0515(Serine Threonine protein kinase)
VIT_00s0262g00080	0	0	0.02	0	0	0	XP_010646641.1(PREDICTED: putative receptor-like protein kinase At4g00960 isoform X2 [Vitis vinifera])	IRAK4	COG0515(Serine Threonine protein kinase); ENOG410YASJ(Cysteine-rich receptor-like protein kinase)	sp|Q9T0J1|CRK26_ARATH(Cysteine-rich receptor-like protein kinase 26 OS=Arabidopsis thaliana OX=3702 GN=CRK26 PE=2 SV=1)
VIT_00s0262g00090	0.25	1.52	0.67	0.2	0.05	0.19	CBI23450.3(unnamed protein product, partial [Vitis vinifera])		ENOG410YPRM(-); COG0515(Serine Threonine protein kinase); ENOG410Z7Z7(Serine Threonine protein kinase)	sp|Q9LRJ9|CRR38_ARATH(Cysteine-rich repeat secretory protein 38 OS=Arabidopsis thaliana OX=3702 GN=CRRSP38 PE=2 SV=1)
VIT_00s0262g00100	0	0	0	0	0	0	CBI23451.3(unnamed protein product, partial [Vitis vinifera])
VIT_00s0262g00110	0	0	0	0	0	0	CBI23452.3(unnamed protein product, partial [Vitis vinifera])	NOG1;LGMN	COG5206(Serine Threonine protein kinase); COG1084(Involved in the biogenesis of the 60S ribosomal subunit (By similarity))	sp|P49043|VPE_CITSI(Vacuolar-processing enzyme OS=Citrus sinensis OX=2711 PE=2 SV=1)
VIT_00s0262g00120	0.09	0.33	0.05	0.08	0	0.25	XP_010646640.1(PREDICTED: putative receptor-like protein kinase At4g00960 isoform X3 [Vitis vinifera])	IRAK4	COG0515(Serine Threonine protein kinase)	sp|Q9T0J1|CRK26_ARATH(Cysteine-rich receptor-like protein kinase 26 OS=Arabidopsis thaliana OX=3702 GN=CRK26 PE=2 SV=1)
VIT_00s0262g00130	0	0	0	0	0	0	CBI23455.3(unnamed protein product, partial [Vitis vinifera])	IRAK4	ENOG410Z7Z7(Pentatricopeptide repeat-containing protein); COG0515(Serine Threonine protein kinase); ENOG410YPRM(-); ENOG410YDW7(Pfam:DUF26)	sp|Q9T0J1|CRK26_ARATH(Cysteine-rich receptor-like protein kinase 26 OS=Arabidopsis thaliana OX=3702 GN=CRK26 PE=2 SV=1)
VIT_00s0262g00150	0	0	0.06	0	0	0	XP_002265108.2(PREDICTED: glycine-rich domain-containing protein 1 [Vitis vinifera])		ENOG4111FEQ(Protein of unknown function (DUF1399))	sp|Q9ZQ47|GRDP1_ARATH(Glycine-rich domain-containing protein 1 OS=Arabidopsis thaliana OX=3702 GN=GRDP1 PE=2 SV=1)
VIT_00s0262g00160	0	0	0	0	0	0	XP_010644587.1(PREDICTED: E3 ubiquitin-protein ligase UPL1 isoform X1 [Vitis vinifera])	HUWE1, MULE, ARF-BP1	COG0520(Protein of unknown function (DUF1399)); COG5021(ubiquitin protein ligase)	sp|Q8H0T4|UPL2_ARATH(E3 ubiquitin-protein ligase UPL2 OS=Arabidopsis thaliana OX=3702 GN=UPL2 PE=1 SV=3)
VIT_00s0262g00170	0	0	0	0	0	0	XP_010644587.1(PREDICTED: E3 ubiquitin-protein ligase UPL1 isoform X1 [Vitis vinifera])	HUWE1, MULE, ARF-BP1	COG5021(ubiquitin protein ligase)	sp|Q8H0T4|UPL2_ARATH(E3 ubiquitin-protein ligase UPL2 OS=Arabidopsis thaliana OX=3702 GN=UPL2 PE=1 SV=3)
VIT_00s0262g00180	0.06	0.17	0	0	0.06	0	XP_010646646.2(PREDICTED: cysteine-rich receptor-like protein kinase 10 [Vitis vinifera])	IRAK4	COG0515(Serine Threonine protein kinase)	sp|Q9ZR08|Y4230_ARATH(G-type lectin S-receptor-like serine/threonine-protein kinase At4g03230 OS=Arabidopsis thaliana OX=3702 GN=At4g03230 PE=3 SV=3)
VIT_00s0264g00010	5.36	6.36	5.24	4.66	5.35	3.68	XP_003635164.1(PREDICTED: uncharacterized protein LOC100855179 [Vitis vinifera])		ENOG410YFXD(Protein of unknown function (DUF632))	sp|Q93YU8|NRG2_ARATH(Nitrate regulatory gene2 protein OS=Arabidopsis thaliana OX=3702 GN=NRG2 PE=1 SV=1)
VIT_00s0264g00020	27.52	35.84	55.94	19.99	15.97	34.66	XP_002263471.1(PREDICTED: NEP1-interacting protein-like 1 [Vitis vinifera])		ENOG41121N2(Protein of unknown function (DUF632))	sp|Q8GT74|NIP2_ARATH(NEP1-interacting protein 2 OS=Arabidopsis thaliana OX=3702 GN=NIP2 PE=1 SV=1)
VIT_00s0264g00030	75.94	77.44	88.23	57.48	55.06	59.58	CBI24446.3(unnamed protein product, partial [Vitis vinifera])	ACO, acnA	COG1048(zinc ion binding)	sp|Q42560|ACO1_ARATH(Aconitate hydratase 1 OS=Arabidopsis thaliana OX=3702 GN=ACO1 PE=1 SV=2)
VIT_00s0264g00040	93.95	80.49	63.93	78.06	68.76	65.46	XP_002263060.1(PREDICTED: probable prolyl 4-hydroxylase 10 [Vitis vinifera])	P4HA	ENOG410XS5J(prolyl 4-hydroxylase)	sp|F4JZ24|P4H10_ARATH(Probable prolyl 4-hydroxylase 10 OS=Arabidopsis thaliana OX=3702 GN=P4H10 PE=3 SV=1)
VIT_00s0264g00050	121.81	118.06	102.61	188.07	168.24	112.23	XP_002263132.3(PREDICTED: uncharacterized protein LOC100247168 [Vitis vinifera])		ENOG410ZEBC(-)
VIT_00s0264g00060	34.18	53.34	47.07	49.41	42.51	69.62	XP_002278070.1(PREDICTED: uncharacterized protein LOC100250649 [Vitis vinifera])		ENOG4111ZNT(-)	sp|Q9STN5|Y4833_ARATH(Uncharacterized protein At4g08330, chloroplastic OS=Arabidopsis thaliana OX=3702 GN=At4g08330 PE=1 SV=1)
VIT_00s0264g00070	0	0	0	0	0	0	CBI24451.3(unnamed protein product, partial [Vitis vinifera])	RPB1, POLR2A	COG0086(-)	sp|P18616|NRPB1_ARATH(DNA-directed RNA polymerase II subunit 1 OS=Arabidopsis thaliana OX=3702 GN=NRPB1 PE=1 SV=3)
VIT_00s0264g00080	0	0	0	0	0	0	XP_019073811.1(PREDICTED: DNA-directed RNA polymerase II subunit 1-like [Vitis vinifera])	RPB1, POLR2A	COG0086(DNA-dependent RNA polymerase catalyzes the transcription of DNA into RNA using the four ribonucleoside triphosphates as substrates (By similarity))	sp|P18616|NRPB1_ARATH(DNA-directed RNA polymerase II subunit 1 OS=Arabidopsis thaliana OX=3702 GN=NRPB1 PE=1 SV=3)
VIT_00s0264g00090	0	0	0	0	0	0	XP_010646652.2(PREDICTED: phospholipase D delta-like isoform X2 [Vitis vinifera])	PLD1_2	COG1502(DNA-dependent RNA polymerase catalyzes the transcription of DNA into RNA using the four ribonucleoside triphosphates as substrates (By similarity))	sp|Q9C5Y0|PLDD1_ARATH(Phospholipase D delta OS=Arabidopsis thaliana OX=3702 GN=PLDDELTA PE=1 SV=2)
VIT_00s0264g00100	13.66	13	12.71	10.83	11.19	9.55	XP_019073812.1(PREDICTED: phospholipase D delta isoform X1 [Vitis vinifera])	PLD1_2	COG1502(Catalyzes the reversible phosphatidyl group transfer from one phosphatidylglycerol molecule to another to form cardiolipin (CL) (diphosphatidylglycerol) and glycerol (By similarity))	sp|Q9C5Y0|PLDD1_ARATH(Phospholipase D delta OS=Arabidopsis thaliana OX=3702 GN=PLDDELTA PE=1 SV=2)
VIT_00s0264g00110	0.2	0.52	0.37	0.08	0.16	0.23	CBI24452.3(unnamed protein product, partial [Vitis vinifera])		ENOG410Z7Z7(Catalyzes the reversible phosphatidyl group transfer from one phosphatidylglycerol molecule to another to form cardiolipin (CL) (diphosphatidylglycerol) and glycerol (By similarity))	sp|Q7Y211|PP285_ARATH(Pentatricopeptide repeat-containing protein At3g57430, chloroplastic OS=Arabidopsis thaliana OX=3702 GN=PCMP-H81 PE=2 SV=2)
VIT_00s0264g00120	28.28	27.76	40.71	31.42	35.77	38.84	CBI24453.3(unnamed protein product, partial [Vitis vinifera])	TRA2	ENOG4111F1G(Pentatricopeptide repeat-containing protein); ENOG41127J9(RNA recognition motif. (a.k.a. RRM, RBD, or RNP domain)); ENOG41127Q6(RNA recognition motif. (a.k.a. RRM, RBD, or RNP domain)); ENOG4110CTH(transformer 2 beta homolog (Drosophila)); ENOG4111NNM(transformer 2 beta homolog (Drosophila)); ENOG4111WRB(RNA binding motif protein)	sp|Q84TH4|SR45A_ARATH(Serine/arginine-rich splicing factor SR45a OS=Arabidopsis thaliana OX=3702 GN=SR45A PE=1 SV=1)
VIT_00s0264g00130	10.56	10.17	11.61	9.22	10.01	12.64	CBI24454.3(unnamed protein product, partial [Vitis vinifera])		COG0666(RNA binding motif protein)	sp|Q05753|AKRP_ARATH(Ankyrin repeat domain-containing protein, chloroplastic OS=Arabidopsis thaliana OX=3702 GN=AKRP PE=1 SV=2)
VIT_00s0265g00010	14.11	16.74	10.66	14.88	15.92	14.82	XP_002262974.3(PREDICTED: probable 2-carboxy-D-arabinitol-1-phosphatase [Vitis vinifera])	PGAM5	COG0406(RNA binding motif protein)	sp|Q9FNJ9|CA1P_ARATH(Probable 2-carboxy-D-arabinitol-1-phosphatase OS=Arabidopsis thaliana OX=3702 GN=At5g22620 PE=1 SV=1)
VIT_00s0265g00020	23.49	22.83	23.23	16.46	14.67	14.32	XP_002262997.2(PREDICTED: cysteine--tRNA ligase 2, cytoplasmic [Vitis vinifera])	CARS, cysS	COG0215(Cysteinyl-tRNA synthetase)	sp|B3LFA4|SYCC2_ARATH(Cysteine--tRNA ligase 2, cytoplasmic OS=Arabidopsis thaliana OX=3702 GN=At5g38830 PE=2 SV=1)
VIT_00s0265g00030	9.51	10.46	7.31	10.45	5.37	8.66	XP_002263680.1(PREDICTED: 3-deoxy-manno-octulosonate cytidylyltransferase, mitochondrial [Vitis vinifera])	kdsB	COG1212(Activates KDO (a required 8-carbon sugar) for incorporation into bacterial lipopolysaccharide in Gram-negative bacteria (By similarity))	sp|Q9C920|KDSB_ARATH(3-deoxy-manno-octulosonate cytidylyltransferase, mitochondrial OS=Arabidopsis thaliana OX=3702 GN=KDSB PE=1 SV=1)
VIT_00s0265g00040	1.86	1.28	3.15	1.77	2.56	3.12	XP_019073823.1(PREDICTED: pentatricopeptide repeat-containing protein At2g33760 [Vitis vinifera])		ENOG410Z7Z7(Activates KDO (a required 8-carbon sugar) for incorporation into bacterial lipopolysaccharide in Gram-negative bacteria (By similarity))	sp|P93011|PP182_ARATH(Pentatricopeptide repeat-containing protein At2g33760 OS=Arabidopsis thaliana OX=3702 GN=PCMP-H6 PE=3 SV=1)
VIT_06s0004g01270	123.88	62.35	55.26	18.9	21.76	15.61	XP_002283298.2(PREDICTED: callose synthase 3 [Vitis vinifera])	CALS	ENOG410XQ8V(synthase)	sp|Q9LXT9|CALS3_ARATH(Callose synthase 3 OS=Arabidopsis thaliana OX=3702 GN=CALS3 PE=3 SV=3)
VIT_00s0265g00060	22.17	23.96	30.04	12.32	15.01	20.76	XP_002269383.2(PREDICTED: uncharacterized protein LOC100253928 [Vitis vinifera])		ENOG410XQIH(Protein of unknown function (DUF2921))
VIT_14s0083g01140	123.82	32.71	122.43	386.96	91.89	79.96	XP_002281305.1(PREDICTED: uncharacterized protein LOC100258293 [Vitis vinifera])		ENOG410YVJ0(B12D protein)
VIT_00s0265g00080	34.21	30.46	32.44	23.25	13.65	21.78	XP_010646658.1(PREDICTED: 50S ribosomal protein L21, mitochondrial isoform X3 [Vitis vinifera])	RP-L21, MRPL21, rplU	ENOG4111TX4(ribosomal protein l21); ENOG410YHVA(WRKY transcription factor)	sp|Q8L9A0|RM21_ARATH(50S ribosomal protein L21, mitochondrial OS=Arabidopsis thaliana OX=3702 GN=RPL21M PE=2 SV=1)
VIT_11s0016g00590	123.51	170.11	75.2	388.73	356.91	195.24	XP_002276089.1(PREDICTED: 21 kDa protein [Vitis vinifera])		ENOG41116AN(21 kDa protein-like); ENOG410YKJY(Invertase pectin methylesterase inhibitor family protein); ENOG41115R1(Invertase pectin methylesterase inhibitor family protein)	sp|Q84WE4|PMEI3_ARATH(Pectinesterase inhibitor 3 OS=Arabidopsis thaliana OX=3702 GN=PMEI3 PE=2 SV=1)
VIT_00s0265g00100	0.31	0.25	0.58	0.6	0.18	0.5	CBI23969.3(unnamed protein product, partial [Vitis vinifera])		COG0515(Plant-specific domain TIGR01615 family protein); ENOG410XPIR(Cyclin-Dependent Kinase)	sp|Q9S9U1|LRK71_ARATH(L-type lectin-domain containing receptor kinase VII.1 OS=Arabidopsis thaliana OX=3702 GN=LECRK71 PE=2 SV=1)
VIT_00s0265g00110	0	0.91	0	0	0	0	CAN78608.1(hypothetical protein VITISV_003877 [Vitis vinifera])		COG0515(Serine Threonine protein kinase); ENOG410XPIR(Cyclin-Dependent Kinase)	sp|Q9S9U1|LRK71_ARATH(L-type lectin-domain containing receptor kinase VII.1 OS=Arabidopsis thaliana OX=3702 GN=LECRK71 PE=2 SV=1)
VIT_00s0265g00120	18.33	18.41	16.85	9.96	7.09	10.54	XP_002270005.2(PREDICTED: uncharacterized protein LOC100256311 [Vitis vinifera])		ENOG410Z3U5(Protein of unknown function (DUF616))
VIT_00s0265g00130	43.77	63.07	81.81	38.12	33.87	64.98	XP_019073831.1(PREDICTED: uncharacterized protein LOC109122084 [Vitis vinifera])		ENOG410YGW9(-); ENOG41115QZ(-)
VIT_03s0017g00680	123.35	113.35	94.04	46.31	25.6	51.91	XP_002266630.1(PREDICTED: UDP-D-apiose/UDP-D-xylose synthase 2 [Vitis vinifera])	AXS	COG0451(Nad-dependent epimerase dehydratase)	sp|Q9SGE0|AXS2_ARATH(UDP-D-apiose/UDP-D-xylose synthase 2 OS=Arabidopsis thaliana OX=3702 GN=AXS2 PE=2 SV=1)
VIT_00s0265g00170	0.3	0.65	0.43	0.14	0.38	0.45	CBI23972.3(unnamed protein product, partial [Vitis vinifera])	LOX2S	ENOG410YN4N(Plant lipoxygenase may be involved in a number of diverse aspects of plant physiology including growth and development, pest resistance, and senescence or responses to wounding (By similarity))	sp|O24371|LOX31_SOLTU(Linoleate 13S-lipoxygenase 3-1, chloroplastic OS=Solanum tuberosum OX=4113 GN=LOX3.1 PE=1 SV=1)
VIT_00s0266g00010	0	0	0	0	0	0	XP_003635168.1(PREDICTED: (3S,6E)-nerolidol synthase 1 [Vitis vinifera])	TPS14	ENOG410YDA6(synthase)	sp|P0CV94|NES1_FRAAN((3S,6E)-nerolidol synthase 1 OS=Fragaria ananassa OX=3747 PE=1 SV=1)
VIT_00s0299g00010	123.24	128.22	91.72	15.13	25.32	8.32	XP_010646931.1(PREDICTED: peroxisomal acyl-coenzyme A oxidase 1 [Vitis vinifera])	E1.3.3.6, ACOX1, ACOX3	COG1960(Serine Threonine protein kinase)	sp|O65202|ACOX1_ARATH(Peroxisomal acyl-coenzyme A oxidase 1 OS=Arabidopsis thaliana OX=3702 GN=ACX1 PE=1 SV=1)
VIT_00s0266g00030	0	0	0	0	0	0	XP_002270258.2(PREDICTED: G-type lectin S-receptor-like serine/threonine-protein kinase At1g11410 [Vitis vinifera])		COG0515(synthase)	sp|Q9LPZ3|Y1141_ARATH(G-type lectin S-receptor-like serine/threonine-protein kinase At1g11410 OS=Arabidopsis thaliana OX=3702 GN=At1g11410 PE=3 SV=3)
VIT_00s0266g00040	0.7	0	1.85	0	1.59	0	XP_010646667.1(PREDICTED: (3S,6E)-nerolidol synthase 1, chloroplastic [Vitis vinifera])	TPS14	ENOG410YDA6(synthase)	sp|B9RXW4|TPS13_RICCO(Probable terpene synthase 13 OS=Ricinus communis OX=3988 GN=TPS13 PE=3 SV=1)
VIT_00s0266g00070	0.92	1.79	1.84	0.95	2.34	1.71	CBI41004.3(unnamed protein product, partial [Vitis vinifera])	TPS14	ENOG410YDA6(synthase)	sp|P0CV96|NES1_FRAVE((3S,6E)-nerolidol synthase 1, chloroplastic OS=Fragaria vesca OX=57918 PE=1 SV=1)
VIT_00s0266g00080	0	0	0	0	0	0
VIT_00s0266g00090	0	0	0	0	0	0	XP_002270258.2(PREDICTED: G-type lectin S-receptor-like serine/threonine-protein kinase At1g11410 [Vitis vinifera])		COG0515(Serine Threonine protein kinase)	sp|Q9LPZ3|Y1141_ARATH(G-type lectin S-receptor-like serine/threonine-protein kinase At1g11410 OS=Arabidopsis thaliana OX=3702 GN=At1g11410 PE=3 SV=3)
VIT_00s0267g00020	0	0	0	0	0	0	CAN82445.1(hypothetical protein VITISV_040242 [Vitis vinifera])	DNM	COG0699(Serine Threonine protein kinase)	sp|Q9SE83|DRP2A_ARATH(Dynamin-2A OS=Arabidopsis thaliana OX=3702 GN=DRP2A PE=1 SV=2)
VIT_00s0267g00030	20.79	19.55	35.85	30.81	10.75	24.03	XP_003635173.1(PREDICTED: membrane protein of ER body 2 isoform X1 [Vitis vinifera])		ENOG41129ND(VIT family)	sp|Q8LPT3|MEBL_ARATH(Membrane protein of ER body-like protein OS=Arabidopsis thaliana OX=3702 GN=MEBL PE=2 SV=1)
VIT_00s0267g00040	0	0	0	0	0	0	CBI33092.3(unnamed protein product, partial [Vitis vinifera])		ENOG410Z2ME(Ulp1 protease family, C-terminal catalytic domain)
VIT_00s0267g00050	0	0	0	0	0	0	CBI33093.3(unnamed protein product, partial [Vitis vinifera])
VIT_00s0267g00060	0	0	0	0	0	0	CBI33094.3(unnamed protein product, partial [Vitis vinifera])		COG2124(Cytochrome p450)	sp|Q9LMX7|C78A5_ARATH(Cytochrome P450 78A5 OS=Arabidopsis thaliana OX=3702 GN=CYP78A5 PE=2 SV=1)
VIT_00s0268g00020	12.9	10.33	10.23	10.58	12.02	10.46	XP_002272478.1(PREDICTED: purple acid phosphatase 15 [Vitis vinifera])		COG1409(Hydrolyzes cAMP to 5'-AMP. Plays an important regulatory role in modulating the intracellular concentration of cAMP, thereby influencing cAMP-dependent processes (By similarity))	sp|Q9SFU3|PPA15_ARATH(Purple acid phosphatase 15 OS=Arabidopsis thaliana OX=3702 GN=PAP15 PE=1 SV=1)
VIT_00s0268g00030	0	0	0	0	0	0	XP_010650198.2(PREDICTED: myosin-6 isoform X1 [Vitis vinifera])	MYO5	COG5022(myosin heavy chain)	sp|Q9LKB9|MYO6_ARATH(Myosin-6 OS=Arabidopsis thaliana OX=3702 GN=XI-2 PE=1 SV=1)
VIT_18s0089g00920	121.94	82.67	85.68	40.46	21.08	43.1	XP_010644001.1(PREDICTED: RNA-binding protein 24 isoform X1 [Vitis vinifera])		ENOG4111PGT(auxin response factor)	sp|Q9M1S3|ARP1_ARATH(Probable RNA-binding protein ARP1 OS=Arabidopsis thaliana OX=3702 GN=ARP1 PE=2 SV=1)
VIT_00s0269g00020	11.96	9.82	13.33	13.17	17.19	15.14	XP_002273015.2(PREDICTED: uncharacterized protein LOC100246515 [Vitis vinifera])		ENOG4111VJP(-)
VIT_00s0269g00030	1.65	2.26	1.94	1.15	1.06	2.12	XP_010646681.1(PREDICTED: protein FAR1-RELATED SEQUENCE 5-like isoform X1 [Vitis vinifera])		ENOG41114E4(FAR1 DNA-binding domain); ENOG410XNQC(beige BEACH domain containing protein); ENOG410YCTQ(Family of unknown function (DUF490)); ENOG41128X0(calmodulin-binding transcription activator)
VIT_09s0002g02120	121.86	143.72	41.61	47.38	108.43	57.87	XP_010654522.1(PREDICTED: beta-galactosidase 1 [Vitis vinifera])		COG1874(beta-galactosidase)	sp|Q9SCW1|BGAL1_ARATH(Beta-galactosidase 1 OS=Arabidopsis thaliana OX=3702 GN=BGAL1 PE=2 SV=1)
VIT_18s0001g05220	119.83	137.69	179.21	67.05	74.6	90.41	XP_002285804.1(PREDICTED: uncharacterized WD repeat-containing protein C2A9.03 isoform X1 [Vitis vinifera])		ENOG410Y2CG(WD-40 repeat family protein); ENOG4111Y9I(WD-40 repeat family protein)	sp|Q9Y7K5|YGI3_SCHPO(Uncharacterized WD repeat-containing protein C2A9.03 OS=Schizosaccharomyces pombe (strain 972 / ATCC 24843) OX=284812 GN=SPBC2A9.03 PE=4 SV=2)
VIT_00s0269g00060	0	0	0	0	0	0	CBI35676.3(unnamed protein product, partial [Vitis vinifera])
VIT_00s0269g00070	0	0	0	0	0	0	CBI35677.3(unnamed protein product, partial [Vitis vinifera])
VIT_00s0269g00080	5.17	3.03	5.95	8.97	6.98	15.44	XP_019079337.1(PREDICTED: separase isoform X2 [Vitis vinifera])	ESP1	COG5155(extra spindle pole bodies homolog 1 (S. cerevisiae)); COG5155(extra spindle pole bodies homolog 1 (S. cerevisiae))	sp|Q5IBC5|ESP1_ARATH(Separase OS=Arabidopsis thaliana OX=3702 GN=ESP1 PE=2 SV=1)
VIT_00s0269g00100	0.15	0.15	0.27	0.12	0.06	0.33	CBI35678.3(unnamed protein product, partial [Vitis vinifera])		COG0666(Ankyrin Repeat)	sp|Q9C7A2|ITN1_ARATH(Ankyrin repeat-containing protein ITN1 OS=Arabidopsis thaliana OX=3702 GN=ITN1 PE=1 SV=1)
VIT_00s0269g00110	0	0	0	0	0	0.23	XP_019073840.1(PREDICTED: uncharacterized protein LOC100853278 isoform X1 [Vitis vinifera])		COG0666(Ankyrin Repeat); ENOG41114C7(ANK)
VIT_00s0269g00120	0.39	0	0	1.15	1.15	1.08	XP_019073839.1(PREDICTED: ankyrin repeat-containing protein NPR4 isoform X2 [Vitis vinifera])		COG0666(Ankyrin Repeat)
VIT_00s0269g00130	2.03	2.36	3.81	2.38	2	3.3	XP_010646688.1(PREDICTED: ankyrin repeat-containing protein NPR4 [Vitis vinifera])		COG0666(Ankyrin Repeat)
VIT_00s0269g00140	0.14	0	0	0	0	0	XP_019073841.1(PREDICTED: uncharacterized protein LOC100853278 isoform X2 [Vitis vinifera])		COG0666(Ankyrin Repeat); ENOG41114C7(ANK)	sp|Q6ZVH7|ESPNL_HUMAN(Espin-like protein OS=Homo sapiens OX=9606 GN=ESPNL PE=2 SV=3)
VIT_05s0020g00970	119.52	179.47	109.03	245.83	248.98	203.52	XP_002269958.1(PREDICTED: 1,4-dihydroxy-2-naphthoyl-CoA thioesterase 1 [Vitis vinifera])		COG2050(-)	sp|Q9SX65|DNAT1_ARATH(1,4-dihydroxy-2-naphthoyl-CoA thioesterase 1 OS=Arabidopsis thaliana OX=3702 GN=DHNAT1 PE=1 SV=1)
VIT_00s0269g00160	0	0	0	0	0	0
VIT_00s0269g00170	0	0	0	0	0	0	CBI35684.3(unnamed protein product, partial [Vitis vinifera])		COG4886(leucine Rich Repeat)	sp|Q9MA83|RLP30_ARATH(Receptor-like protein 30 OS=Arabidopsis thaliana OX=3702 GN=RLP30 PE=2 SV=1)
VIT_00s0269g00180	0.14	0	0.04	0.1	0.15	0.05	CBI35685.3(unnamed protein product, partial [Vitis vinifera])		COG0666(Ankyrin Repeat)	sp|Q8LPS2|ACD6_ARATH(Protein ACCELERATED CELL DEATH 6 OS=Arabidopsis thaliana OX=3702 GN=ACD6 PE=1 SV=1)
VIT_00s0270g00010	0	0	0	0	0	0
VIT_00s0270g00020	0	0	0	0	0	0	CBI31116.3(unnamed protein product, partial [Vitis vinifera])
VIT_00s0270g00030	1.22	0.94	0.86	1.97	1.15	1.31	XP_010646692.1(PREDICTED: uncharacterized protein LOC100246105 isoform X1 [Vitis vinifera])		ENOG410ZU02(NC domain-containing protein)
VIT_02s0025g01510	118.13	126.05	189.53	107.87	98.19	127.31	XP_002269278.1(PREDICTED: probable serine/threonine-protein kinase dyrk1 [Vitis vinifera])		ENOG410Y7H8(-)
VIT_00s0270g00050	424.93	361.88	324.7	560.7	365.04	475.99	XP_002264862.1(PREDICTED: uncharacterized protein LOC100241008 [Vitis vinifera])		ENOG410ZDKI(-)
VIT_00s0270g00090	1.23	0.55	1	0.76	0.53	0.52	XP_010646695.1(PREDICTED: pentatricopeptide repeat-containing protein At5g66520 [Vitis vinifera])		ENOG410Z7Z7(Pentatricopeptide repeat-containing protein)	sp|Q9FJY7|PP449_ARATH(Pentatricopeptide repeat-containing protein At5g66520 OS=Arabidopsis thaliana OX=3702 GN=PCMP-H61 PE=2 SV=1)
VIT_01s0011g01570	117.3	105.12	108.75	55.29	44.08	60.66	CBI27189.3(unnamed protein product, partial [Vitis vinifera])	COPD, ARCN1, RET2	ENOG410XRH2(The coatomer is a cytosolic protein complex that binds to dilysine motifs and reversibly associates with Golgi non- clathrin-coated vesicles, which further mediate biosynthetic protein transport from the ER, via the Golgi up to the trans Golgi network. Coatomer complex is required for budding from Golgi membranes, and is essential for the retrograde Golgi-to-ER transport of dilysine-t…	sp|Q93Y22|COPD_ARATH(Coatomer subunit delta OS=Arabidopsis thaliana OX=3702 GN=At5g05010 PE=1 SV=2)
VIT_00s0270g00110	4.88	4.86	3.05	5.22	4.92	4.44	CBI31121.3(unnamed protein product, partial [Vitis vinifera])
VIT_06s0004g05560	116.19	112.28	95.02	228.58	230.68	181.36	XP_002282124.1(PREDICTED: transcription elongation factor B polypeptide 1 [Vitis vinifera])	TCEB1	ENOG41123WR(Transcription elongation factor B (SIII), polypeptide 1 (15kDa, elongin C))	sp|Q2KII4|ELOC_BOVIN(Elongin-C OS=Bos taurus OX=9913 GN=ELOC PE=3 SV=1)
VIT_07s0005g03540	115.56	129.5	106.69	278	171.87	172.66	XP_010652377.1(PREDICTED: 50S ribosomal protein 6, chloroplastic [Vitis vinifera])	PSRP6	ENOG410Y35U(50S ribosomal protein 6)	sp|Q9FKP0|PSRP6_ARATH(50S ribosomal protein 6, chloroplastic OS=Arabidopsis thaliana OX=3702 GN=PSRP6 PE=3 SV=1)
VIT_00s0271g00010	37.51	102.68	84.88	32.5	99.98	74.34	XP_003635177.1(PREDICTED: (3S,6E)-nerolidol synthase 1 isoform X1 [Vitis vinifera])	TPS14	ENOG410YDA6(synthase)	sp|P0CV96|NES1_FRAVE((3S,6E)-nerolidol synthase 1, chloroplastic OS=Fragaria vesca OX=57918 PE=1 SV=1)
VIT_00s0271g00020	0	0	0	0	0	0	XP_002270258.2(PREDICTED: G-type lectin S-receptor-like serine/threonine-protein kinase At1g11410 [Vitis vinifera])		COG0515(Serine Threonine protein kinase)	sp|Q9LPZ3|Y1141_ARATH(G-type lectin S-receptor-like serine/threonine-protein kinase At1g11410 OS=Arabidopsis thaliana OX=3702 GN=At1g11410 PE=3 SV=3)
VIT_00s0271g00030	0.04	0.1	0.01	0.02	0.08	0	ADR74211.1((3S)-linalool/(E)-nerolidol synthase [Vitis vinifera])	TPS14	ENOG410YDA6(synthase)	sp|P0CV96|NES1_FRAVE((3S,6E)-nerolidol synthase 1, chloroplastic OS=Fragaria vesca OX=57918 PE=1 SV=1)
VIT_00s0271g00040	1.44	1.9	1.76	2.41	1.73	2.06	XP_010646708.1(PREDICTED: pentatricopeptide repeat-containing protein At1g55890, mitochondrial-like isoform X2 [Vitis vinifera])		ENOG410Z7Z7(synthase)	sp|Q9LG23|PPR82_ARATH(Pentatricopeptide repeat-containing protein At1g55890, mitochondrial OS=Arabidopsis thaliana OX=3702 GN=At1g55890 PE=1 SV=1)
VIT_00s0271g00050	0	0.42	0.07	0	0	0.56	XP_010646707.1(PREDICTED: pentatricopeptide repeat-containing protein At1g55890, mitochondrial-like isoform X1 [Vitis vinifera])		ENOG410Z7Z7(Pentatricopeptide repeat-containing protein)	sp|Q9LK58|PP225_ARATH(Pentatricopeptide repeat-containing protein At3g13150 OS=Arabidopsis thaliana OX=3702 GN=At3g13150 PE=2 SV=1)
VIT_00s0271g00060	4.47	7.34	7.1	4.23	5.17	5.96	XP_002263717.2(PREDICTED: (3S,6E)-nerolidol synthase 1 [Vitis vinifera])	TPS14	ENOG410YDA6(synthase)	sp|P0CV96|NES1_FRAVE((3S,6E)-nerolidol synthase 1, chloroplastic OS=Fragaria vesca OX=57918 PE=1 SV=1)
VIT_00s0271g00070	1.09	1.7	1.59	1.14	1.13	1.71	XP_010646708.1(PREDICTED: pentatricopeptide repeat-containing protein At1g55890, mitochondrial-like isoform X2 [Vitis vinifera])		ENOG410Z7Z7(Pentatricopeptide repeat-containing protein)	sp|Q9LK57|PP226_ARATH(Pentatricopeptide repeat-containing protein At3g13160, mitochondrial OS=Arabidopsis thaliana OX=3702 GN=At3g13160 PE=1 SV=1)
VIT_00s0271g00080	4.25	4.12	5.59	2.65	3.81	4.24	XP_002268636.2(PREDICTED: pentatricopeptide repeat-containing protein At3g13160, mitochondrial [Vitis vinifera])		ENOG410Z7Z7(Pentatricopeptide repeat-containing protein)	sp|Q9LK57|PP226_ARATH(Pentatricopeptide repeat-containing protein At3g13160, mitochondrial OS=Arabidopsis thaliana OX=3702 GN=At3g13160 PE=1 SV=1)
VIT_01s0150g00280	114.34	178.16	151.74	323.32	319.39	283.07	XP_002272515.2(PREDICTED: uncharacterized protein At4g14100 [Vitis vinifera])		ENOG4111MP0(-)	sp|Q67YC9|Y4141_ARATH(Uncharacterized protein At4g14100 OS=Arabidopsis thaliana OX=3702 GN=At4g14100 PE=2 SV=1)
VIT_00s0271g00100	2.9	2.23	2.45	4.72	5.63	3.61	CAN76854.1(hypothetical protein VITISV_006002 [Vitis vinifera])		ENOG410ZUSH(-)
VIT_00s0271g00110	191.36	229.84	111.13	275.11	184.59	214.21	XP_003635180.1(PREDICTED: probable NAD(P)H dehydrogenase (quinone) FQR1-like 1 [Vitis vinifera])	wrbA	COG0655(Nadph-dependent fmn reductase)	sp|Q6NQE2|FQRL1_ARATH(Probable NAD(P)H dehydrogenase (quinone) FQR1-like 1 OS=Arabidopsis thaliana OX=3702 GN=At4g27270 PE=1 SV=1)
VIT_00s0273g00020	1.37	0.96	2.06	1.51	2.25	3.53	CBI29459.3(unnamed protein product, partial [Vitis vinifera])	CPK	ENOG410XRMJ(calcium-dependent protein kinase)	sp|Q8W4I7|CDPKD_ARATH(Calcium-dependent protein kinase 13 OS=Arabidopsis thaliana OX=3702 GN=CPK13 PE=1 SV=2)
VIT_00s0273g00030	0	0	0	0	0	0
VIT_00s0273g00040	0	0	0	0	0	0	CBI29461.3(unnamed protein product, partial [Vitis vinifera])	PAXIP1, PTIP	ENOG41119DW(-)	sp|F4I171|MD15A_ARATH(Mediator of RNA polymerase II transcription subunit 15a OS=Arabidopsis thaliana OX=3702 GN=MED15A PE=1 SV=1)
VIT_00s0274g00010	2	2.37	2.9	1.31	1.45	0.46	XP_019073854.1(PREDICTED: DNA mismatch repair protein MSH3-like [Vitis vinifera])	MSH3	COG0249(that it carries out the mismatch recognition step. This protein has a weak ATPase activity (By similarity))	sp|O65607|MSH3_ARATH(DNA mismatch repair protein MSH3 OS=Arabidopsis thaliana OX=3702 GN=MSH3 PE=1 SV=2)
VIT_00s0274g00020	0	0	0	0	0	0	CBI18654.3(unnamed protein product, partial [Vitis vinifera])
VIT_00s0274g00030	0	0	0	0	0	0	CBI18655.3(unnamed protein product, partial [Vitis vinifera])	TPS14	ENOG410YDA6(synthase)	sp|P0CV96|NES1_FRAVE((3S,6E)-nerolidol synthase 1, chloroplastic OS=Fragaria vesca OX=57918 PE=1 SV=1)
VIT_00s0274g00040	5.44	6	5.03	4.56	5.29	4.99	XP_003635182.1(PREDICTED: pentatricopeptide repeat-containing protein At3g13160, mitochondrial-like [Vitis vinifera])		ENOG410Z7Z7(Pentatricopeptide repeat-containing protein)	sp|Q9LK57|PP226_ARATH(Pentatricopeptide repeat-containing protein At3g13160, mitochondrial OS=Arabidopsis thaliana OX=3702 GN=At3g13160 PE=1 SV=1)
VIT_11s0037g01230	113.88	123.94	72.62	239.59	243.15	224.51	XP_002270621.1(PREDICTED: transcription factor IBH1 [Vitis vinifera])		ENOG410YUFS(-)	sp|Q9M0B9|IBL1_ARATH(Transcription factor IBH1-like 1 OS=Arabidopsis thaliana OX=3702 GN=IBL1 PE=1 SV=1)
VIT_13s0019g05240	112.49	110.74	160.32	51.48	52.71	79.82	XP_002265345.2(PREDICTED: NAC domain-containing protein 53 [Vitis vinifera])		ENOG410YG99((NAC) domain-containing protein)	sp|Q84K00|NAC78_ARATH(NAC domain-containing protein 78 OS=Arabidopsis thaliana OX=3702 GN=NAC078 PE=2 SV=2)
VIT_03s0038g00290	109.8	95.56	95.88	51.11	38.7	52.24	XP_002265086.1(PREDICTED: V-type proton ATPase subunit a3 [Vitis vinifera])	ATPeV0A, ATP6N	COG1269(ATPase 116 kDa subunit)	sp|Q8W4S4|VHAA3_ARATH(V-type proton ATPase subunit a3 OS=Arabidopsis thaliana OX=3702 GN=VHA-a3 PE=1 SV=1)
VIT_00s0274g00080	189.59	218.02	97.84	324.19	306.54	278.26	XP_003635185.1(PREDICTED: probable NAD(P)H dehydrogenase (quinone) FQR1-like 1 [Vitis vinifera])	wrbA	COG0655(Nadph-dependent fmn reductase)	sp|Q6NQE2|FQRL1_ARATH(Probable NAD(P)H dehydrogenase (quinone) FQR1-like 1 OS=Arabidopsis thaliana OX=3702 GN=At4g27270 PE=1 SV=1)
VIT_19s0090g01760	109.42	107.34	100.56	228.11	158.72	147.38	CAN72866.1(hypothetical protein VITISV_010564 [Vitis vinifera])		ENOG411225X(NADH-ubiquinone oxidoreductase complex I, 21 kDa subunit)
VIT_00s0275g00010	0	0.38	2.82	1.17	4.69	12.45	CUS18630.1(photosystem II protein D2 (plastid) [Asparagus officinalis])	psbD	ENOG410XRUT(One of the two reaction center proteins of photosystem II (PSII), D2 is needed for assembly of a stable PSII complex (By similarity))	sp|A6MMT9|PSBD_ILLOL(Photosystem II D2 protein OS=Illicium oligandrum OX=145286 GN=psbD PE=3 SV=1)
VIT_00s0275g00030	0	0	0	0.14	0.04	0.1	CBI33187.3(unnamed protein product, partial [Vitis vinifera])		ENOG410ZAPM(-); ENOG4112D2K(Its presence in a non-photosynthetic plant (Epifagus virginiana) and experiments in tobacco indicate that it may have a function which is probably not related to photosynthesis); ENOG411182F(-)	sp|Q0ZIW0|TI214_VITVI(Protein TIC 214 OS=Vitis vinifera OX=29760 GN=TIC214 PE=3 SV=1)
VIT_00s0275g00060	0	0	0	0	0	0	XP_019073855.1(PREDICTED: TMV resistance protein N-like [Vitis vinifera])		ENOG410ZAZ0(NB-ARC domain); COG4886(leucine Rich Repeat)	sp|Q9FL92|WRK16_ARATH(Probable WRKY transcription factor 16 OS=Arabidopsis thaliana OX=3702 GN=WRKY16 PE=3 SV=1)
VIT_00s0276g00010	8.3	5.91	4.86	9.55	7.06	7.37	CBI25721.3(unnamed protein product, partial [Vitis vinifera])
VIT_00s0276g00020	0.42	0	0.17	0	0	0.39	CBI40986.3(unnamed protein product, partial [Vitis vinifera])
VIT_00s0276g00030	0	0	0	0	0	0	CBI34035.3(unnamed protein product, partial [Vitis vinifera])
VIT_02s0025g01410	109.23	92.35	133.28	49.36	71.62	61.25	XP_002270385.1(PREDICTED: long chain acyl-CoA synthetase 4 isoform X1 [Vitis vinifera])	ACSL, fadD	COG1022(Leucine rich repeat family protein)	sp|Q9T0A0|LACS4_ARATH(Long chain acyl-CoA synthetase 4 OS=Arabidopsis thaliana OX=3702 GN=LACS4 PE=2 SV=1)
VIT_06s0004g04390	109.18	102.41	101.68	51.53	49.98	76.11	XP_002284153.1(PREDICTED: UDP-glucuronic acid decarboxylase 6 isoform X1 [Vitis vinifera])	UXS1, uxs	COG0451(Nad-dependent epimerase dehydratase)	sp|Q9ZV36|UXS6_ARATH(UDP-glucuronic acid decarboxylase 6 OS=Arabidopsis thaliana OX=3702 GN=UXS6 PE=2 SV=1)
VIT_00s0276g00070	0	0	0	0	0	0	XP_010646715.1(PREDICTED: putative disease resistance RPP13-like protein 1 [Vitis vinifera])		COG4886(leucine Rich Repeat); ENOG4111HTF(NB-ARC domain); COG2319(wd repeat)	sp|Q9LRR4|R13L1_ARATH(Putative disease resistance RPP13-like protein 1 OS=Arabidopsis thaliana OX=3702 GN=RPPL1 PE=3 SV=1)
VIT_00s0276g00080	0	0	0	0	0	0	XP_010645286.1(PREDICTED: putative disease resistance RPP13-like protein 1 [Vitis vinifera])		COG4886(leucine Rich Repeat); ENOG4111HTF(NB-ARC domain)	sp|Q9LRR5|DRL21_ARATH(Putative disease resistance protein At3g14460 OS=Arabidopsis thaliana OX=3702 GN=At3g14460 PE=3 SV=1)
VIT_00s0279g00010	0	0	0	0	0	0	XP_003634225.1(PREDICTED: uncharacterized protein LOC100252577 [Vitis vinifera])	SACS	ENOG410ZK52(-); ENOG4111N59(-); ENOG410XPG4(-)
VIT_16s0039g02180	109.17	96.61	89.42	224.39	154.27	134.06	XP_002276966.1(PREDICTED: probable NADH dehydrogenase [ubiquinone] 1 alpha subcomplex subunit 12 [Vitis vinifera])	NDUFA12	ENOG4111XVR(NADH dehydrogenase (ubiquinone) activity)	sp|Q9M9M9|NDUAC_ARATH(Probable NADH dehydrogenase [ubiquinone] 1 alpha subcomplex subunit 12 OS=Arabidopsis thaliana OX=3702 GN=At3g03100 PE=1 SV=1)
VIT_01s0150g00350	107.07	96.13	86.63	50.42	74.15	57.58	CAN74600.1(hypothetical protein VITISV_021495 [Vitis vinifera])	ZDHHC9_14_18	COG5273(-)	sp|Q0WQK2|ZDHC9_ARATH(Probable protein S-acyltransferase 7 OS=Arabidopsis thaliana OX=3702 GN=PAT07 PE=1 SV=1)
VIT_18s0117g00050	106.63	52.22	13.79	58.36	42.84	22.57	XP_010665266.1(PREDICTED: TMV resistance protein N isoform X1 [Vitis vinifera])		COG4886(leucine Rich Repeat); ENOG4111U65(-)	sp|Q9XGM3|RPS4C_ARATH(Disease resistance protein RPS4 OS=Arabidopsis thaliana OX=3702 GN=RPS4 PE=1 SV=1)
VIT_00s0279g00060	0	0	0	0	0	0	CBI24160.3(unnamed protein product, partial [Vitis vinifera])	CCNB	COG5024(g2 mitotic-specific)
VIT_00s0279g00070	0	0	0	0.45	0	1.06	XP_002280396.1(PREDICTED: zinc finger CCCH domain-containing protein 48 [Vitis vinifera])	DAW1	ENOG410XRWX(F-box and WD repeat domain containing 7, E3 ubiquitin protein ligase); ENOG411058N(zinc finger CCCH domain-containing protein); ENOG410XNP5(TNF receptor-associated factor 7, E3 ubiquitin protein ligase)	sp|Q9FNZ2|C3H48_ARATH(Zinc finger CCCH domain-containing protein 48 OS=Arabidopsis thaliana OX=3702 GN=ZFWD1 PE=2 SV=1)
VIT_00s0279g00080	0	0	0	0	0	0	CAN74135.1(hypothetical protein VITISV_035476 [Vitis vinifera])	E1.1.1.40, maeB	COG0281(malic enzyme)	sp|P51615|MAOX_VITVI(NADP-dependent malic enzyme OS=Vitis vinifera OX=29760 PE=2 SV=1)
VIT_00s0279g00090	0.08	0.08	0.07	0	0.08	0.15	CAN65387.1(hypothetical protein VITISV_025976 [Vitis vinifera])		COG2608(heavy metal transport detoxification protein)	sp|Q9FLU5|HIP9_ARATH(Heavy metal-associated isoprenylated plant protein 9 OS=Arabidopsis thaliana OX=3702 GN=HIPP09 PE=2 SV=1)
VIT_00s0279g00100	0	0	0	0	0	0	CBI33160.3(unnamed protein product, partial [Vitis vinifera])		COG2608(heavy metal transport detoxification protein)	sp|Q9FLU5|HIP9_ARATH(Heavy metal-associated isoprenylated plant protein 9 OS=Arabidopsis thaliana OX=3702 GN=HIPP09 PE=2 SV=1)
VIT_00s0279g00110	0	0	0	0	0	0	CBI33161.3(unnamed protein product, partial [Vitis vinifera])	NAPG, SNAPG	ENOG410ZYD7(N-ethylmaleimide-sensitive factor attachment protein, gamma)	sp|Q9SPE5|SNAG_ARATH(Gamma-soluble NSF attachment protein OS=Arabidopsis thaliana OX=3702 GN=GSNAP PE=2 SV=1)
VIT_00s0279g00120	0	0	0	0	0	0
VIT_00s0281g00010	0	0	0.21	0	0	0	CBI32927.3(unnamed protein product, partial [Vitis vinifera])		COG0666(Ankyrin Repeat)
VIT_00s0281g00020	0	0	0	0	0	0	XP_003631736.2(PREDICTED: uncharacterized protein LOC100852691 [Vitis vinifera])		COG0666(Ankyrin Repeat); ENOG4111AQM(ANK)
VIT_00s0281g00030	0	0	0	0	0	0	CBI33164.3(unnamed protein product, partial [Vitis vinifera])
VIT_00s0282g00010	34.06	39.67	36.11	59.61	54.63	53.4	XP_002265129.2(PREDICTED: peptide methionine sulfoxide reductase B5 [Vitis vinifera])	msrB	COG0229()-reductase)	sp|Q6AUK5|MSRB3_ORYSJ(Peptide methionine sulfoxide reductase B3, chloroplastic OS=Oryza sativa subsp. japonica OX=39947 GN=MSRB3 PE=2 SV=1)
VIT_11s0118g00570	106.15	131.58	172.51	286.92	296.63	309.38	XP_003633146.1(PREDICTED: putative protein TPRXL [Vitis vinifera])		ENOG410YKIU(Serine-rich)
VIT_00s0282g00030	5.76	4.73	4.19	3.22	1.69	3.53	XP_002264519.3(PREDICTED: protein trichome birefringence-like 12 [Vitis vinifera])		ENOG410XWTZ(Pfam:DUF231)	sp|Q9FGE9|TBL12_ARATH(Protein trichome birefringence-like 12 OS=Arabidopsis thaliana OX=3702 GN=TBL12 PE=2 SV=1)
VIT_00s0282g00040	19.52	16.37	10.17	12.43	11.46	10.62	CBI38036.3(unnamed protein product, partial [Vitis vinifera])		COG0477(Pfam:DUF231)	sp|F4IKF6|SPNS3_ARATH(Probable sphingolipid transporter spinster homolog 3 OS=Arabidopsis thaliana OX=3702 GN=At2g22730 PE=3 SV=1)
VIT_00s0282g00050	0	0	0	0	0	0	CAN81368.1(hypothetical protein VITISV_035252 [Vitis vinifera])	ESP1	COG5155(extra spindle pole bodies homolog 1 (S. cerevisiae)); COG5155(extra spindle pole bodies homolog 1 (S. cerevisiae))	sp|Q5IBC5|ESP1_ARATH(Separase OS=Arabidopsis thaliana OX=3702 GN=ESP1 PE=2 SV=1)
VIT_00s0282g00060	0	0	0	0	0	0	CBI38038.3(unnamed protein product, partial [Vitis vinifera])		ENOG410Z2ME(Ulp1 protease family, C-terminal catalytic domain)
VIT_00s0283g00010	0	0	0.03	0.04	0	0.03	CBI35620.3(unnamed protein product, partial [Vitis vinifera])		COG0154(Ulp1 protease family, C-terminal catalytic domain)	sp|Q2RGY4|GATA_MOOTA(Glutamyl-tRNA(Gln) amidotransferase subunit A OS=Moorella thermoacetica (strain ATCC 39073 / JCM 9320) OX=264732 GN=gatA PE=3 SV=1)
VIT_11s0016g02760	105.46	93.8	119.27	306.99	176.7	233.11
VIT_00s0283g00030	104.23	78.83	55.92	59.84	50.81	40.79	XP_002277666.1(PREDICTED: calnexin homolog [Vitis vinifera])	CANX	ENOG410XP7T(Calnexin)	sp|Q39817|CALX_SOYBN(Calnexin homolog OS=Glycine max OX=3847 PE=2 SV=1)
VIT_00s0283g00050	0	0	0	0	0	0	XP_010648078.1(PREDICTED: solanesyl-diphosphate synthase 1, mitochondrial [Vitis vinifera])	GPS	COG0142(synthase)	sp|Q653T6|SPS1_ORYSJ(Solanesyl-diphosphate synthase 1, mitochondrial OS=Oryza sativa subsp. japonica OX=39947 GN=SPS1 PE=1 SV=1)
VIT_00s0283g00060	160.24	200.12	214.52	228.37	260.4	259.84	XP_010646726.1(PREDICTED: succinate dehydrogenase assembly factor 2, mitochondrial isoform X1 [Vitis vinifera])		COG2938(the catalytic subunit of succinate dehydrogenase (SDH). SDH is involved in complex II of the mitochondrial electron transport chain and is responsible for transferring electrons from succinate to ubiquinone (coenzyme Q). In is unclear whether it participates in the chemistry of FAD attachment (enzymatic function) or acts as a chaperone that maintains)	sp|Q9FI44|SDAF2_ARATH(Succinate dehydrogenase assembly factor 2, mitochondrial OS=Arabidopsis thaliana OX=3702 GN=SDHAF2 PE=1 SV=1)
VIT_00s0283g00070	20.46	18.17	17.05	21.55	21.12	18.62	XP_002277858.1(PREDICTED: carbonyl reductase [NADPH] 1 [Vitis vinifera])	CBR1	COG1028(the catalytic subunit of succinate dehydrogenase (SDH). SDH is involved in complex II of the mitochondrial electron transport chain and is responsible for transferring electrons from succinate to ubiquinone (coenzyme Q). In is unclear whether it participates in the chemistry of FAD attachment (enzymatic function) or acts as a chaperone that maintains)	sp|Q9M2E2|SDR1_ARATH((+)-neomenthol dehydrogenase OS=Arabidopsis thaliana OX=3702 GN=SDR1 PE=1 SV=1)
VIT_00s0283g00080	0	0	0	0	0	0	CAN69533.1(hypothetical protein VITISV_013567 [Vitis vinifera])		ENOG4111H2B(Stress up-regulated Nod 19)
VIT_00s0283g00090	0	0	0	0	0	0	XP_002270635.1(PREDICTED: 60S ribosomal protein L18-2 [Vitis vinifera])	RP-L18e, RPL18	COG1727(Stress up-regulated Nod 19)	sp|P42791|RL182_ARATH(60S ribosomal protein L18-2 OS=Arabidopsis thaliana OX=3702 GN=RPL18B PE=1 SV=2)
VIT_05s0049g02210	105.24	107.82	84.78	216.06	200.61	193.18	XP_002282378.3(PREDICTED: uncharacterized protein LOC100266501 [Vitis vinifera])		ENOG410ZDNN(-)
VIT_00s0285g00020	0	0	0	0	0	0	CBI23436.3(unnamed protein product, partial [Vitis vinifera])		COG0515(Serine Threonine protein kinase)	sp|Q93VD3|CIPKN_ARATH(CBL-interacting serine/threonine-protein kinase 23 OS=Arabidopsis thaliana OX=3702 GN=CIPK23 PE=1 SV=1)
VIT_00s0285g00030	1.02	1.02	0.95	0.93	1.14	0.98	XP_002280396.1(PREDICTED: zinc finger CCCH domain-containing protein 48 [Vitis vinifera])		ENOG410XRWX(F-box and WD repeat domain containing 7, E3 ubiquitin protein ligase); ENOG411058N(zinc finger CCCH domain-containing protein); ENOG410XNP5(TNF receptor-associated factor 7, E3 ubiquitin protein ligase)	sp|Q9FNZ2|C3H48_ARATH(Zinc finger CCCH domain-containing protein 48 OS=Arabidopsis thaliana OX=3702 GN=ZFWD1 PE=2 SV=1)
VIT_01s0127g00540	104.15	119.93	104.66	437.87	224.33	280.4	CAN77321.1(hypothetical protein VITISV_008818 [Vitis vinifera])	NXN	ENOG410ZIWC(nucleoredoxin-like)	sp|O80763|NRX1_ARATH(Probable nucleoredoxin 1 OS=Arabidopsis thaliana OX=3702 GN=At1g60420 PE=1 SV=1)
VIT_00s0285g00050	0.71	0	0	0	0	0	CAN80024.1(hypothetical protein VITISV_004057 [Vitis vinifera])		ENOG410XSW7(Breast carcinoma amplified sequence)
VIT_00s0285g00060	0.24	0	0	0	0	0	CBI23439.3(unnamed protein product, partial [Vitis vinifera])	NAALAD	COG2234(peptidase m28); COG4882(Aminopeptidase Iap family-like protein)	sp|Q852M4|PLAT3_ORYSJ(Probable glutamate carboxypeptidase PLA3 OS=Oryza sativa subsp. japonica OX=39947 GN=PLA3 PE=1 SV=2)
VIT_00s0285g00070	0	0	0	0	0	0	XP_010646730.1(PREDICTED: LOW QUALITY PROTEIN: probable glutamate carboxypeptidase 2 [Vitis vinifera])	NAALAD	COG2234(peptidase m28); COG4882(Aminopeptidase Iap family-like protein); ENOG410XS9D(peptidase m28)	sp|Q9M1S8|GCP2_ARATH(Probable glutamate carboxypeptidase AMP1 OS=Arabidopsis thaliana OX=3702 GN=AMP1 PE=1 SV=3)
VIT_00s0285g00080	0	0	0	0	0	0	XP_003632537.1(PREDICTED: beta-galactosidase 10 [Vitis vinifera])		COG1874(beta-galactosidase)	sp|Q9FN08|BGA10_ARATH(Beta-galactosidase 10 OS=Arabidopsis thaliana OX=3702 GN=BGAL10 PE=2 SV=1)
VIT_00s0285g00090	0	0	0	0	0	0	CBI23441.3(unnamed protein product, partial [Vitis vinifera])		ENOG410XRR2(rho GTPase activating protein)	sp|Q3E875|RGAPX_ARATH(Uncharacterized Rho GTPase-activating protein At5g61530 OS=Arabidopsis thaliana OX=3702 GN=At5g61530 PE=1 SV=2)
VIT_00s0286g00010	6.76	1.26	0	1.17	0	0	CBI25711.3(unnamed protein product, partial [Vitis vinifera])		COG0515(Serine Threonine protein kinase)	sp|O81905|SD18_ARATH(Receptor-like serine/threonine-protein kinase SD1-8 OS=Arabidopsis thaliana OX=3702 GN=SD18 PE=1 SV=1)
VIT_00s0286g00020	2.27	1.55	1.07	1.61	0.61	0.98	XP_019073879.1(PREDICTED: G-type lectin S-receptor-like serine/threonine-protein kinase At4g27290 [Vitis vinifera])	IRAK4	COG0515(Serine Threonine protein kinase)	sp|O81833|SD11_ARATH(G-type lectin S-receptor-like serine/threonine-protein kinase SD1-1 OS=Arabidopsis thaliana OX=3702 GN=SD11 PE=1 SV=1)
VIT_00s0286g00030	0.16	0	0.07	0.25	0.08	0.16	XP_021599467.1(G-type lectin S-receptor-like serine/threonine-protein kinase At4g27290 isoform X1 [Manihot esculenta])	IRAK4	COG0515(Serine Threonine protein kinase)	sp|O81833|SD11_ARATH(G-type lectin S-receptor-like serine/threonine-protein kinase SD1-1 OS=Arabidopsis thaliana OX=3702 GN=SD11 PE=1 SV=1)
VIT_00s0286g00040	0	0	0	0	0	0	CBI33181.3(unnamed protein product, partial [Vitis vinifera])		COG0515(Serine Threonine protein kinase)	sp|O81832|Y4729_ARATH(G-type lectin S-receptor-like serine/threonine-protein kinase At4g27290 OS=Arabidopsis thaliana OX=3702 GN=At4g27290 PE=3 SV=4)
VIT_00s0286g00050	0	0	0	0	0	0	XP_010646733.1(PREDICTED: G-type lectin S-receptor-like serine/threonine-protein kinase SD1-1 [Vitis vinifera])	IRAK4	COG0515(Serine Threonine protein kinase)	sp|O81833|SD11_ARATH(G-type lectin S-receptor-like serine/threonine-protein kinase SD1-1 OS=Arabidopsis thaliana OX=3702 GN=SD11 PE=1 SV=1)
VIT_00s0286g00060	0	0	0	0	0	0	XP_021666772.1(G-type lectin S-receptor-like serine/threonine-protein kinase RKS1 isoform X3 [Hevea brasiliensis])	IRAK4	COG0515(Serine Threonine protein kinase)	sp|O81833|SD11_ARATH(G-type lectin S-receptor-like serine/threonine-protein kinase SD1-1 OS=Arabidopsis thaliana OX=3702 GN=SD11 PE=1 SV=1)
VIT_00s0286g00080	0	0	0	0	0	0	XP_002278367.1(PREDICTED: KH domain-containing protein At4g18375 [Vitis vinifera])	PCBP3_4	ENOG410XNN8(mRNA transport)
VIT_00s0286g00090	0	0	0	0	0	0	CAN79739.1(hypothetical protein VITISV_008917 [Vitis vinifera])		ENOG410XQQA(PHD finger protein)
VIT_00s0286g00100	2.54	2.58	2.68	4.05	4.78	3.86	XP_021599467.1(G-type lectin S-receptor-like serine/threonine-protein kinase At4g27290 isoform X1 [Manihot esculenta])	IRAK4	COG0515(Serine Threonine protein kinase)	sp|O81833|SD11_ARATH(G-type lectin S-receptor-like serine/threonine-protein kinase SD1-1 OS=Arabidopsis thaliana OX=3702 GN=SD11 PE=1 SV=1)
VIT_12s0028g03130	103.47	83.19	101.62	48.43	33.28	48.83	XP_002277029.1(PREDICTED: 26S proteasome non-ATPase regulatory subunit 2 homolog A [Vitis vinifera])	PSMD2, RPN1	COG5110(26s proteasome regulatory subunit)	sp|Q9SIV2|PSD2A_ARATH(26S proteasome non-ATPase regulatory subunit 2 homolog A OS=Arabidopsis thaliana OX=3702 GN=RPN1A PE=1 SV=2)
VIT_00s0286g00120	0	0	0	0	0	0	CAN61487.1(hypothetical protein VITISV_038128 [Vitis vinifera])		COG0515(Serine Threonine protein kinase); ENOG4110XTI(serine threonine-protein kinase)	sp|O81833|SD11_ARATH(G-type lectin S-receptor-like serine/threonine-protein kinase SD1-1 OS=Arabidopsis thaliana OX=3702 GN=SD11 PE=1 SV=1)
VIT_00s0286g00130	18.01	25.48	27.95	14.86	15.12	19.95	XP_019073873.1(PREDICTED: G-type lectin S-receptor-like serine/threonine-protein kinase At1g11410 isoform X1 [Vitis vinifera])		COG0515(Serine Threonine protein kinase)	sp|Q9ZT07|RKS1_ARATH(G-type lectin S-receptor-like serine/threonine-protein kinase RKS1 OS=Arabidopsis thaliana OX=3702 GN=RKS1 PE=3 SV=3)
VIT_00s0286g00140	2.72	2.68	3.24	1.43	1.84	2.12	CBI38299.3(unnamed protein product, partial [Vitis vinifera])		COG0515(Serine Threonine protein kinase)	sp|Q9LPZ3|Y1141_ARATH(G-type lectin S-receptor-like serine/threonine-protein kinase At1g11410 OS=Arabidopsis thaliana OX=3702 GN=At1g11410 PE=3 SV=3)
VIT_00s0287g00010	3.83	2.91	2.89	3.47	6.23	4.77	XP_010646790.1(PREDICTED: histone-lysine N-methyltransferase, H3 lysine-9 specific SUVH8 [Vitis vinifera])	EHMT	COG3440(ubiquitin-like with PHD and ring finger domains 2, E3 ubiquitin protein ligase); COG2940(Histone-lysine N-methyltransferase)	sp|Q8VZ17|SUVH6_ARATH(Histone-lysine N-methyltransferase, H3 lysine-9 specific SUVH6 OS=Arabidopsis thaliana OX=3702 GN=SUVH6 PE=1 SV=2)
VIT_00s0287g00020	2.61	1.79	2.02	1.99	2.63	2.26	CAN76533.1(hypothetical protein VITISV_006082 [Vitis vinifera])		ENOG41118WA(-)
VIT_00s0287g00030	6.85	3.84	4.75	7.47	6.72	6.91
VIT_00s0287g00040	17.45	16.16	19.59	17.31	16.8	18.28	CBI23401.3(unnamed protein product, partial [Vitis vinifera])		COG5641(-)	sp|Q8W4H1|GAT26_ARATH(GATA transcription factor 26 OS=Arabidopsis thaliana OX=3702 GN=GATA26 PE=2 SV=1)
VIT_00s0287g00050	11.48	8.27	9.2	18.94	22.36	16.67	XP_019073883.1(PREDICTED: uncharacterized protein LOC104878306 [Vitis vinifera])		ENOG4111DUD(-); ENOG410YPRC(-)
VIT_00s0287g00070	7.33	7.97	8.15	2.99	17.44	4.05
VIT_13s0067g01980	101.88	77.15	124	392.59	239.71	189.23	CBI25417.3(unnamed protein product, partial [Vitis vinifera])		ENOG410Z25M(inhibitor); ENOG4111603(Potato inhibitor I family)	sp|P82381|ICI_LINUS(Proteinase inhibitor OS=Linum usitatissimum OX=4006 PE=1 SV=1)
VIT_00s0287g00090	0	0	0	0	0	0	CBI23403.3(unnamed protein product, partial [Vitis vinifera])		ENOG410Z2ME(Ulp1 protease family, C-terminal catalytic domain)
VIT_00s0287g00100	0	0	0	0	0	0	XP_010649257.1(PREDICTED: uncharacterized protein LOC104879146 [Vitis vinifera])
VIT_00s0288g00010	0	0	0	0	0	0	XP_010665294.2(PREDICTED: TMV resistance protein N-like, partial [Vitis vinifera])		COG4886(leucine Rich Repeat); ENOG410ZAZ0(NB-ARC domain); ENOG4112BMQ(TMV resistance protein N-like)	sp|Q40392|TMVRN_NICGU(TMV resistance protein N OS=Nicotiana glutinosa OX=35889 GN=N PE=1 SV=1)
VIT_00s0288g00020	0	0	0.18	0.05	0	0	XP_010646757.1(PREDICTED: TMV resistance protein N [Vitis vinifera])		COG4886(leucine Rich Repeat)	sp|Q9SCX6|RPS4L_ARATH(Disease resistance protein RPS4 OS=Arabidopsis thaliana OX=3702 GN=RPS4 PE=1 SV=1)
VIT_00s0288g00030	0	0.06	0	0	0	0	CAN73532.1(hypothetical protein VITISV_012827 [Vitis vinifera])		ENOG410ZEZ5(-); ENOG410XS4D(Retrotransposon protein); COG2801(Retrotransposon protein)
VIT_00s1937g00010	101.11	117.53	63	24.06	24.3	22.5	XP_003635614.2(PREDICTED: primary amine oxidase-like [Vitis vinifera])	AOC3, AOC2, tynA	COG3733(ubiquitin-conjugating enzyme)	sp|Q8H1H9|AMO_ARATH(Primary amine oxidase OS=Arabidopsis thaliana OX=3702 GN=At1g62810 PE=2 SV=1)
VIT_00s0288g00050	0	0	0	0	0	0	XP_010646750.1(PREDICTED: V-type proton ATPase subunit G 1 [Vitis vinifera])	ATPeV1G, ATP6G	ENOG4111XX0(ATPase, H transporting, lysosomal 13kDa, V1 subunit)	sp|O82702|VATG1_TOBAC(V-type proton ATPase subunit G 1 OS=Nicotiana tabacum OX=4097 GN=VATG1 PE=3 SV=1)
VIT_00s0288g00060	0	0	0	0	0	0	CAN78475.1(hypothetical protein VITISV_009815 [Vitis vinifera])	BRD7_9	COG5141(phd finger); COG5076(bromodomain); COG5076(bromodomain)
VIT_00s0288g00070	0	0.08	0	0	0	0.16	XP_010646754.1(PREDICTED: disease resistance protein RPS4 isoform X3 [Vitis vinifera])		COG4886(leucine Rich Repeat)	sp|Q9SCX6|RPS4L_ARATH(Disease resistance protein RPS4 OS=Arabidopsis thaliana OX=3702 GN=RPS4 PE=1 SV=1)
VIT_00s0291g00020	0	0	0	0	0	0	CBI18642.3(unnamed protein product, partial [Vitis vinifera])		ENOG41118J3(-); ENOG41114I7(-)
VIT_00s0291g00030	0	0	0	0	0	0	XP_002271778.2(PREDICTED: ethylene-responsive transcription factor ESR2-like [Vitis vinifera])		ENOG410YQHU(Transcription factor); ENOG410ZNCN(Ap2 domain containing protein); ENOG4111WS3(Transcription factor); ENOG410YPK8(Transcription factor)	sp|Q9SAD4|ESR1_ARATH(Ethylene-responsive transcription factor ESR1 OS=Arabidopsis thaliana OX=3702 GN=ESR1 PE=1 SV=1)
VIT_00s0291g00050	58.86	104.79	157.22	104.44	128.36	173.95	CBI18643.3(unnamed protein product, partial [Vitis vinifera])		ENOG410YQPQ(octicosapeptide Phox Bem1p (PB1) domain-containing protein)
VIT_00s0291g00060	32.73	39.62	25.92	30.34	21.68	26.02	XP_002271876.1(PREDICTED: inorganic phosphate transporter 2-1, chloroplastic [Vitis vinifera])	SLC20A, PIT	COG0306(octicosapeptide Phox Bem1p (PB1) domain-containing protein)	sp|Q38954|PHT21_ARATH(Inorganic phosphate transporter 2-1, chloroplastic OS=Arabidopsis thaliana OX=3702 GN=PHT2-1 PE=1 SV=1)
VIT_00s0291g00070	1.57	1.07	1.75	1.43	1.6	1.68	XP_019073886.1(PREDICTED: uncharacterized protein LOC100259633 [Vitis vinifera])	RAY1	ENOG4111BGA(Nucleotide-diphospho-sugar transferase)	sp|F4I6V0|RAY1_ARATH(Beta-arabinofuranosyltransferase RAY1 OS=Arabidopsis thaliana OX=3702 GN=RAY1 PE=2 SV=1)
VIT_00s0291g00080	0	0	0	0	0	0	XP_019073886.1(PREDICTED: uncharacterized protein LOC100259633 [Vitis vinifera])	RAY1	ENOG4111BGA(Nucleotide-diphospho-sugar transferase)
VIT_11s0052g00020	101.03	83.33	57.49	39.96	38.33	42.45	XP_010656903.1(PREDICTED: uncharacterized membrane protein At1g16860 [Vitis vinifera])		ENOG410ZNXM(-)	sp|Q9FZ45|Y1686_ARATH(Uncharacterized membrane protein At1g16860 OS=Arabidopsis thaliana OX=3702 GN=At1g16860 PE=1 SV=1)
VIT_02s0025g04540	100.8	97.27	104.49	40.95	16.14	40.95	XP_002282540.1(PREDICTED: SPX domain-containing membrane protein At4g22990 [Vitis vinifera])		ENOG41101S9(SPX domain-containing membrane protein); ENOG411076X(SPX domain-containing membrane protein At4g22990-like)	sp|Q93ZQ5|SPXM3_ARATH(SPX domain-containing membrane protein At4g22990 OS=Arabidopsis thaliana OX=3702 GN=At4g22990 PE=2 SV=2)
VIT_08s0007g04400	99.63	93.55	108.43	47.44	52.29	55.51	XP_002264701.2(PREDICTED: DEAD-box ATP-dependent RNA helicase 38 isoform X1 [Vitis vinifera])	DDX19, DBP5	ENOG410XRGX(atp-dependent rna helicase)	sp|Q93ZG7|RH38_ARATH(DEAD-box ATP-dependent RNA helicase 38 OS=Arabidopsis thaliana OX=3702 GN=RH38 PE=1 SV=2)
VIT_05s0020g03060	99.37	66.14	116.12	14.85	23.41	18.01	CBI26220.3(unnamed protein product, partial [Vitis vinifera])	CCNT	COG5333(membrane-associated kinase regulator)	sp|Q2QQS5|CCT14_ORYSJ(Cyclin-T1-4 OS=Oryza sativa subsp. japonica OX=39947 GN=CYCT1-1 PE=2 SV=1)
VIT_00s0294g00030	0	0	0	0	0	0	CBI38419.3(unnamed protein product, partial [Vitis vinifera])
VIT_00s0294g00040	5.26	5.1	2.41	3.24	5.07	3.69	XP_002262799.3(PREDICTED: rust resistance kinase Lr10-like [Vitis vinifera])	IRAK4	COG0515(Serine Threonine protein kinase)	sp|P93604|LRK10_WHEAT(Rust resistance kinase Lr10 OS=Triticum aestivum OX=4565 GN=LRK10 PE=2 SV=1)
VIT_00s0294g00060	0	0	0	0	0	0	XP_019073891.1(PREDICTED: putative RING-H2 finger protein ATL21A [Vitis vinifera])	IRAK4	COG0515(Serine Threonine protein kinase); ENOG4111ARM(-)	sp|P0CH01|AT21A_ARATH(Putative RING-H2 finger protein ATL21A OS=Arabidopsis thaliana OX=3702 GN=ATL21A PE=3 SV=1)
VIT_00s0294g00070	0	0	0	0	0	0	XP_003635579.2(PREDICTED: LEAF RUST 10 DISEASE-RESISTANCE LOCUS RECEPTOR-LIKE PROTEIN KINASE-like 2.1 [Vitis vinifera])	IRAK4	COG0515(Serine Threonine protein kinase); ENOG410YB97(STYKc)	sp|P93604|LRK10_WHEAT(Rust resistance kinase Lr10 OS=Triticum aestivum OX=4565 GN=LRK10 PE=2 SV=1)
VIT_01s0127g00380	98.36	101.01	95.53	202.2	183.02	179.45	XP_002266223.1(PREDICTED: uncharacterized protein LOC100263616 [Vitis vinifera])	pcp	COG2039(Removes 5-oxoproline from various penultimate amino acid residues except L-proline (By similarity))	sp|B5XZE0|PCP_KLEP3(Pyrrolidone-carboxylate peptidase OS=Klebsiella pneumoniae (strain 342) OX=507522 GN=pcp PE=3 SV=1)
VIT_00s0294g00090	0	0	0	0	0	0	XP_010646766.1(PREDICTED: rust resistance kinase Lr10-like isoform X1 [Vitis vinifera])	IRAK4	COG0515(Serine Threonine protein kinase)	sp|P93604|LRK10_WHEAT(Rust resistance kinase Lr10 OS=Triticum aestivum OX=4565 GN=LRK10 PE=2 SV=1)
VIT_00s0294g00100	0	0	0	0	0	0	CAN71175.1(hypothetical protein VITISV_037666 [Vitis vinifera])	IRAK4	COG0515(Serine Threonine protein kinase)	sp|P93604|LRK10_WHEAT(Rust resistance kinase Lr10 OS=Triticum aestivum OX=4565 GN=LRK10 PE=2 SV=1)
VIT_00s0375g00010	98.22	56	26.8	0	2.81	2.62	CBI38326.3(unnamed protein product, partial [Vitis vinifera])		ENOG411142F(-); ENOG4111427(-)	sp|O80386|CIP7_ARATH(COP1-interacting protein 7 OS=Arabidopsis thaliana OX=3702 GN=CIP7 PE=1 SV=1)
VIT_00s2851g00010	98.08	92.21	145.83	31.21	44.27	43.56	XP_003635686.2(PREDICTED: hsp70-Hsp90 organizing protein 3 [Vitis vinifera])	STIP1	ENOG410XTCJ(tetratricopeptide repeat domain)	sp|Q9STH1|HSOP3_ARATH(Hsp70-Hsp90 organizing protein 3 OS=Arabidopsis thaliana OX=3702 GN=HOP3 PE=2 SV=1)
VIT_17s0053g00680	98.08	75.69	84.91	43.16	34.79	37.85	XP_002271225.1(PREDICTED: protein argonaute 1 [Vitis vinifera])	ELF2C, AGO	ENOG410XP07(eukaryotic translation initiation factor 2c)	sp|Q7XSA2|AGO1B_ORYSJ(Protein argonaute 1B OS=Oryza sativa subsp. japonica OX=39947 GN=AGO1B PE=2 SV=3)
VIT_19s0015g00680	97.59	73.68	91.65	21.88	19.17	22.2	XP_010644588.1(PREDICTED: E3 ubiquitin-protein ligase UPL1 isoform X2 [Vitis vinifera])	HUWE1, MULE, ARF-BP1	COG5021(ubiquitin protein ligase)	sp|Q8GY23|UPL1_ARATH(E3 ubiquitin-protein ligase UPL1 OS=Arabidopsis thaliana OX=3702 GN=UPL1 PE=1 SV=3)
VIT_00s0299g00060	66.93	53.8	49.88	70.07	56.19	55.23	XP_002274350.1(PREDICTED: transcription factor MYB1R1 [Vitis vinifera])		ENOG4111IMA(Transcription factor)	sp|Q9LVS0|KUA1_ARATH(Transcription factor KUA1 OS=Arabidopsis thaliana OX=3702 GN=KUA1 PE=1 SV=1)
VIT_00s0299g00070	3.26	2.92	2.21	2.77	1.83	1.81	CBI29499.3(unnamed protein product, partial [Vitis vinifera])		ENOG4111F21(-)	sp|Q1JPM5|OFT30_ARATH(O-fucosyltransferase 30 OS=Arabidopsis thaliana OX=3702 GN=OFUT30 PE=2 SV=1)
VIT_00s0299g00080	18.93	18.51	23.46	15.4	17.93	18.89	XP_003635203.1(PREDICTED: uncharacterized protein LOC100853295 [Vitis vinifera])		ENOG41114KB(Protein of unknown function (DUF1639)); ENOG41118M0(Protein of unknown function (DUF1639)); ENOG410YRGG(expressed protein); ENOG410ZN7Q(expressed protein)
VIT_00s0299g00090	0	0	0	0	0	0
VIT_00s0299g00100	18.23	8.46	11.88	20.65	13.31	12.61	XP_002263193.1(PREDICTED: homeobox-leucine zipper protein HAT4 [Vitis vinifera])	HD-ZIP	ENOG410Z2UE(homeobox-leucine zipper protein)	sp|Q05466|HAT4_ARATH(Homeobox-leucine zipper protein HAT4 OS=Arabidopsis thaliana OX=3702 GN=HAT4 PE=1 SV=1)
VIT_00s0674g00010	97.53	74.88	79.82	29.15	34.38	26.39	XP_010647283.2(PREDICTED: splicing factor U2af large subunit B, partial [Vitis vinifera])	U2AF2	ENOG410XP92(splicing factor (U2AF))
VIT_00s0301g00020	11.76	7.59	8.48	15.25	13.3	11.23	CBI18593.3(unnamed protein product, partial [Vitis vinifera])		ENOG4111YFT(-)
VIT_00s0301g00030	53.87	45.39	43	60.24	44.1	46.42	CBI18594.3(unnamed protein product, partial [Vitis vinifera])	SCAMP	ENOG410XSJN(-)	sp|Q9ZTX0|SCAM_PEA(Secretory carrier-associated membrane protein OS=Pisum sativum OX=3888 GN=PSAM2 PE=2 SV=1)
VIT_11s0016g02980	97.32	151.73	137.43	318.75	343.89	266.57	XP_002280262.1(PREDICTED: uncharacterized protein LOC100249186 [Vitis vinifera])		ENOG410YUEW(-); ENOG410YU1Q(-); COG0724(-)
VIT_00s0301g00050	4.72	2.67	2.39	6.79	3.81	3.28	XP_002266810.2(PREDICTED: PAP-specific phosphatase HAL2-like [Vitis vinifera])	cysQ, MET22, BPNT1	COG1218(3'(2'),5'bisphosphate nucleotidase)	sp|Q38945|DPNPH_ARATH(PAP-specific phosphatase HAL2-like OS=Arabidopsis thaliana OX=3702 GN=AHL PE=2 SV=1)
VIT_00s0301g00060	8.25	6.11	5.75	7.23	4.96	3.38	OAY26324.1(hypothetical protein MANES_16G038800 [Manihot esculenta])		ENOG41113CT(-)
VIT_18s0122g00120	97.3	101.79	41.64	45.14	43.13	28.19	XP_002277713.1(PREDICTED: probable cellulose synthase A catalytic subunit 5 [UDP-forming] [Vitis vinifera])	CESA	COG1215(-)	sp|Q851L8|CESA5_ORYSJ(Probable cellulose synthase A catalytic subunit 5 [UDP-forming] OS=Oryza sativa subsp. japonica OX=39947 GN=CESA5 PE=2 SV=1)
VIT_00s0301g00080	21.93	16.61	25.34	21.94	19.86	18.59	ONI10293.1(hypothetical protein PRUPE_4G039200 [Prunus persica])		ENOG41113CT(-)
VIT_00s0301g00090	1.67	0.86	0.32	0.91	0.14	0.16	XP_002262771.2(PREDICTED: internal alternative NAD(P)H-ubiquinone oxidoreductase A1, mitochondrial [Vitis vinifera])	ndh1	COG1252(-)	sp|O80874|NDA2_ARATH(Internal alternative NAD(P)H-ubiquinone oxidoreductase A2, mitochondrial OS=Arabidopsis thaliana OX=3702 GN=NDA2 PE=1 SV=1)
VIT_00s0301g00100	1	0.54	1.87	1.18	0.6	0.62	XP_002269205.1(PREDICTED: endonuclease 1 [Vitis vinifera])		ENOG4111UE2(-)	sp|Q9SXA6|ENDO1_ARATH(Endonuclease 1 OS=Arabidopsis thaliana OX=3702 GN=ENDO1 PE=1 SV=1)
VIT_00s0301g00110	62.73	43.64	21.22	93.77	64.95	51.34	CBI18600.3(unnamed protein product, partial [Vitis vinifera])		ENOG4111UE2(-); ENOG41100FJ(S1/P1 Nuclease)	sp|F4JJL0|ENDO4_ARATH(Endonuclease 4 OS=Arabidopsis thaliana OX=3702 GN=ENDO4 PE=3 SV=1)
VIT_00s0301g00120	0	0	0	0	0	0	XP_002267118.3(PREDICTED: uncharacterized protein LOC100241834 [Vitis vinifera])		ENOG410XRN4(Root cap); ENOG410YEEU(late embryogenesis abundant); ENOG410Y914(Late embryogenesis)
VIT_00s0301g00130	0	0	0	0	0	0	XP_002267118.3(PREDICTED: uncharacterized protein LOC100241834 [Vitis vinifera])		ENOG410XRN4(Root cap); ENOG410YEEU(late embryogenesis abundant); ENOG41104W5(Root cap)
VIT_00s0301g00150	0	0	0	0	0	0	XP_002265624.2(PREDICTED: uncharacterized protein LOC100258152 [Vitis vinifera])		ENOG410XRN4(Root cap); ENOG410YEEU(late embryogenesis abundant); ENOG410Y914(Late embryogenesis)
VIT_00s0301g00160	0	0	0	0	0	0	XP_002267215.2(PREDICTED: uncharacterized protein LOC100258948 [Vitis vinifera])		ENOG410XRN4(Root cap); ENOG410YEEU(late embryogenesis abundant)
VIT_00s0301g00170	32.85	33.7	34	55.96	58.88	43.14	CBI18604.3(unnamed protein product, partial [Vitis vinifera])		COG0604(alcohol dehydrogenase)	sp|Q53FA7|QORX_HUMAN(Quinone oxidoreductase PIG3 OS=Homo sapiens OX=9606 GN=TP53I3 PE=1 SV=2)
VIT_00s0301g00180	13.36	9.51	4.07	10.15	10.17	3.43	XP_002267927.2(PREDICTED: quinone oxidoreductase PIG3 isoform X1 [Vitis vinifera])		COG0604(alcohol dehydrogenase)	sp|Q53FA7|QORX_HUMAN(Quinone oxidoreductase PIG3 OS=Homo sapiens OX=9606 GN=TP53I3 PE=1 SV=2)
VIT_01s0026g00140	95.84	96.18	111.81	39.93	55.41	57.59	XP_002264457.1(PREDICTED: RNA-binding protein 25 isoform X1 [Vitis vinifera])	RBM25, S164	ENOG410ZRGA(RNA binding motif protein 25); ENOG410ZXRG(PWI domain)	sp|B2RY56|RBM25_MOUSE(RNA-binding protein 25 OS=Mus musculus OX=10090 GN=Rbm25 PE=1 SV=2)
VIT_00s0302g00010	1.09	1.88	2.07	2	1.45	2.89	XP_003635213.2(PREDICTED: IST1-like protein [Vitis vinifera])	IST1	ENOG410YG52(beta-galactosidase)	sp|Q3ZBV1|IST1_BOVIN(IST1 homolog OS=Bos taurus OX=9913 GN=IST1 PE=2 SV=1)
VIT_00s0302g00020	0.64	1.1	0.22	0.34	0.5	0.36	XP_003635214.1(PREDICTED: lysine histidine transporter-like 8 [Vitis vinifera])		COG0814(amino acid transport)	sp|Q9SX98|LHTL8_ARATH(Lysine histidine transporter-like 8 OS=Arabidopsis thaliana OX=3702 GN=AATL1 PE=1 SV=1)
VIT_00s0302g00030	0	0	0	0	0	0	CBI38473.3(unnamed protein product, partial [Vitis vinifera])		COG0814(amino acid transport)	sp|Q9SX98|LHTL8_ARATH(Lysine histidine transporter-like 8 OS=Arabidopsis thaliana OX=3702 GN=AATL1 PE=1 SV=1)
VIT_00s0302g00040	0	0	0	0	0	0	CBI38474.3(unnamed protein product, partial [Vitis vinifera])		COG0814(amino acid transport)
VIT_00s0302g00050	11.81	7.76	8.02	7.76	5.55	6.65	CBI38475.3(unnamed protein product, partial [Vitis vinifera])	ZDHHC	COG5273(amino acid transport)	sp|Q7XA86|ZDH11_ARATH(Protein S-acyltransferase 10 OS=Arabidopsis thaliana OX=3702 GN=PAT10 PE=1 SV=1)
VIT_16s0022g00210	95.78	47.17	97.44	9.04	7.93	10.19	XP_002269854.1(PREDICTED: structural maintenance of chromosomes protein 2-1 [Vitis vinifera])	SMC2	COG1196(Required for chromosome condensation and partitioning (By similarity))	sp|Q9SN90|SMC22_ARATH(Structural maintenance of chromosomes protein 2-2 OS=Arabidopsis thaliana OX=3702 GN=SMC2-2 PE=2 SV=1)
VIT_00s0304g00010	91.84	70.64	48.07	55.66	48.5	34.98	XP_019073895.1(PREDICTED: uncharacterized protein LOC104878320 [Vitis vinifera])		ENOG4111Z8X(-)
VIT_00s0304g00020	0.2	0.2	0.08	0.34	0	0.19	XP_002262789.1(PREDICTED: uncharacterized protein LOC100241664 [Vitis vinifera])		COG0477(major facilitator Superfamily)	sp|P33449|BMR1_BACSU(Multidrug resistance protein 1 OS=Bacillus subtilis (strain 168) OX=224308 GN=bmr PE=3 SV=2)
VIT_18s0001g06080	95.77	95.02	96.55	13.92	24.74	16.2	XP_002285771.1(PREDICTED: 7-deoxyloganetin glucosyltransferase [Vitis vinifera])	UGT85A	COG1819(Transferase)	sp|F8WKW1|UGT2_GARJA(7-deoxyloganetin glucosyltransferase OS=Gardenia jasminoides OX=114476 GN=UGT85A24 PE=1 SV=1)
VIT_00s0304g00040	0	0	0	0	0	0	XP_019073894.1(PREDICTED: succinate dehydrogenase [ubiquinone] iron-sulfur subunit 3, mitochondrial [Vitis vinifera])	SDHB, SDH2	COG0479(VQ motif)	sp|Q9FJP9|SDHB3_ARATH(Succinate dehydrogenase [ubiquinone] iron-sulfur subunit 3, mitochondrial OS=Arabidopsis thaliana OX=3702 GN=SDH2-3 PE=1 SV=1)
VIT_00s0304g00050	4.13	4.57	4.13	6.23	5.92	4.63	XP_010646786.1(PREDICTED: protein SCO1 homolog 2, mitochondrial [Vitis vinifera])	SCO1_2	COG1999(VQ motif)	sp|Q8LAL0|SCO12_ARATH(Protein SCO1 homolog 2, mitochondrial OS=Arabidopsis thaliana OX=3702 GN=HCC2 PE=2 SV=1)
VIT_00s0304g00060	0.03	0.13	0.39	0	0	0.05	XP_003635218.2(PREDICTED: TPR repeat-containing thioredoxin TTL1 [Vitis vinifera])	DNAJC7	COG0457(repeat-containing protein); ENOG410XSU5(TPR repeat-containing thioredoxin TTL1-like)	sp|Q9MAH1|TTL1_ARATH(TPR repeat-containing thioredoxin TTL1 OS=Arabidopsis thaliana OX=3702 GN=TTL1 PE=1 SV=1)
VIT_12s0035g00280	95.58	97.26	88.17	31.06	25.75	39.08	XP_002269498.1(PREDICTED: transmembrane 9 superfamily member 1 [Vitis vinifera])	TM9SF3	ENOG410XSVB(May be involved in modulation of pathogen defense and leaf cell death (By similarity))	sp|Q940G0|TMN1_ARATH(Transmembrane 9 superfamily member 1 OS=Arabidopsis thaliana OX=3702 GN=TMN1 PE=1 SV=1)
VIT_00s0304g00080	1.11	0.29	3.19	1.12	0.79	1.03	NP_001306211.1(probable trehalose-phosphate phosphatase J [Vitis vinifera])	otsB	COG1877(trehalose biosynthetic process)	sp|Q5HZ05|TPPJ_ARATH(Probable trehalose-phosphate phosphatase J OS=Arabidopsis thaliana OX=3702 GN=TPPJ PE=1 SV=1)
VIT_00s0308g00010	0	0	0	0	0	0	CAN68228.1(hypothetical protein VITISV_027578 [Vitis vinifera])		COG2801(Retrotransposon protein)
VIT_00s0308g00020	0	0	0	0	0	0	XP_010646834.1(PREDICTED: arginine decarboxylase-like [Vitis vinifera])	E4.1.1.19	COG1166(Catalyzes the biosynthesis of agmatine from arginine (By similarity))	sp|Q39827|SPE1_SOYBN(Arginine decarboxylase OS=Glycine max OX=3847 PE=2 SV=1)
VIT_00s0308g00030	0	0	0	0.15	0.15	0	CAN83339.1(hypothetical protein VITISV_027783 [Vitis vinifera])
VIT_00s0308g00040	0	0	0	0	0	0	CBI35673.3(unnamed protein product, partial [Vitis vinifera])	IRAK4
VIT_00s0309g00010	0	0.55	0	0.54	0	1.03	CAN76533.1(hypothetical protein VITISV_006082 [Vitis vinifera])		ENOG41118WA(-)
VIT_06s0009g01930	95.47	67.1	47.76	193.02	135.95	82.86	XP_002270683.1(PREDICTED: SNF1-related protein kinase regulatory subunit beta-1 [Vitis vinifera])	PRKAB	ENOG410XRB3(Calcium-binding protein); ENOG410XRB3(Calcium-binding protein); ENOG410XRB3(Calcium-binding protein)	sp|Q84VQ1|KINB1_ARATH(SNF1-related protein kinase regulatory subunit beta-1 OS=Arabidopsis thaliana OX=3702 GN=KINB1 PE=1 SV=1)
VIT_00s0309g00040	0	0	0	0	0	0	CBI29506.3(unnamed protein product, partial [Vitis vinifera])	clpP, CLPP	COG0740(ubiquitin-like with PHD and ring finger domains 2, E3 ubiquitin protein ligase)	sp|Q8LB10|CLPR4_ARATH(ATP-dependent Clp protease proteolytic subunit-related protein 4, chloroplastic OS=Arabidopsis thaliana OX=3702 GN=CLPR4 PE=1 SV=1)
VIT_00s0309g00050	0	0	0.11	0	0	0	XP_002270175.2(PREDICTED: expansin-like B1 [Vitis vinifera])		ENOG41115SZ(Cleaves peptides in various proteins in a process that requires ATP hydrolysis. Has a chymotrypsin-like activity. Plays a major role in the degradation of misfolded proteins (By similarity))	sp|O23547|EXLB1_ARATH(Expansin-like B1 OS=Arabidopsis thaliana OX=3702 GN=EXLB1 PE=2 SV=2)
VIT_00s0309g00080	0	0	0.08	0	0.1	0.28	CBI29508.3(unnamed protein product, partial [Vitis vinifera])	clpP, CLPP	COG0740(Cleaves peptides in various proteins in a process that requires ATP hydrolysis. Has a chymotrypsin-like activity. Plays a major role in the degradation of misfolded proteins (By similarity))	sp|Q8LB10|CLPR4_ARATH(ATP-dependent Clp protease proteolytic subunit-related protein 4, chloroplastic OS=Arabidopsis thaliana OX=3702 GN=CLPR4 PE=1 SV=1)
VIT_00s0309g00090	0	0	0.81	0	0	0	XP_002269095.2(PREDICTED: expansin-like B1 [Vitis vinifera])		ENOG41115SZ(expansin-like)	sp|O23547|EXLB1_ARATH(Expansin-like B1 OS=Arabidopsis thaliana OX=3702 GN=EXLB1 PE=2 SV=2)
VIT_00s0313g00010	0.03	0.09	0.08	0	0.08	0.13	XP_010646792.1(PREDICTED: uncharacterized protein At4g38062, partial [Vitis vinifera])		ENOG410YG0K(-); ENOG41119PE(-)	sp|P0CB23|Y4862_ARATH(Uncharacterized protein At4g38062 OS=Arabidopsis thaliana OX=3702 GN=At4g38062 PE=4 SV=1)
VIT_10s0003g04390	95.38	88.63	64.81	42.55	31.18	34.95	XP_002280819.1(PREDICTED: ABC transporter C family member 2 [Vitis vinifera])	ABCC2	COG1132(cell division cycle)	sp|Q42093|AB2C_ARATH(ABC transporter C family member 2 OS=Arabidopsis thaliana OX=3702 GN=ABCC2 PE=1 SV=2)
VIT_00s0313g00030	185.21	167.16	119.44	182.27	172.07	126.62	XP_002268599.2(PREDICTED: uncharacterized protein At1g04910 [Vitis vinifera])		ENOG4111FD0(DUF246 domain-containing protein At1g04910-like)	sp|Q0WUZ5|OFT39_ARATH(O-fucosyltransferase 39 OS=Arabidopsis thaliana OX=3702 GN=OFUT39 PE=2 SV=1)
VIT_00s0313g00040	76.31	78.8	71.01	102	88.5	60.2	XP_002269096.1(PREDICTED: very-long-chain (3R)-3-hydroxyacyl-CoA dehydratase PASTICCINO 2 [Vitis vinifera])	PHS1, PAS2	COG5198(DUF246 domain-containing protein At1g04910-like); ENOG410XRTN(DUF246 domain-containing protein At1g04910-like)	sp|Q7XSZ4|HACDA_ORYSJ(Very-long-chain (3R)-3-hydroxyacyl-CoA dehydratase PASTICCINO 2A OS=Oryza sativa subsp. japonica OX=39947 GN=PAS2A PE=2 SV=2)
VIT_00s0313g00050	0.02	0.07	0.05	0.02	0.03	0.06	CBI38271.3(unnamed protein product, partial [Vitis vinifera])	GDI1_2	COG5044(DUF246 domain-containing protein At1g04910-like)	sp|Q9LXC0|GDI_ARATH(Guanosine nucleotide diphosphate dissociation inhibitor At5g09550 OS=Arabidopsis thaliana OX=3702 GN=At5g09550 PE=3 SV=1)
VIT_00s0313g00060	0	0	0	0	0	0	CBI38272.3(unnamed protein product, partial [Vitis vinifera])
VIT_00s0313g00070	21.56	15.63	16.58	29.03	46.91	26.87	XP_019073897.1(PREDICTED: MADS-box protein SVP [Vitis vinifera])	MEF2A	COG5068(Transcription factor)	sp|Q9FVC1|SVP_ARATH(MADS-box protein SVP OS=Arabidopsis thaliana OX=3702 GN=SVP PE=1 SV=1)
VIT_15s0046g03600	95.15	48.65	43.55	50.09	56.83	46.54	CBI40296.3(unnamed protein product, partial [Vitis vinifera])	E1.1.1.208	COG1028(Dehydrogenase reductase)	sp|Q9M2E2|SDR1_ARATH((+)-neomenthol dehydrogenase OS=Arabidopsis thaliana OX=3702 GN=SDR1 PE=1 SV=1)
VIT_06s0004g00200	94.55	93.26	76.1	38.43	22.72	36.22	XP_002285750.1(PREDICTED: uncharacterized protein LOC100253534 isoform X1 [Vitis vinifera])	YTHDF	ENOG410YABQ(YTH domain family)	sp|Q0VCZ3|YTHD2_BOVIN(YTH domain-containing family protein 2 OS=Bos taurus OX=9913 GN=YTHDF2 PE=2 SV=1)
VIT_00s0316g00020	0	0	0	0	0	0	NP_001268190.1(uncharacterized protein LOC100260066 [Vitis vinifera])	CLCN7	COG0038(leucine Rich Repeat)	sp|P92941|CLCA_ARATH(Chloride channel protein CLC-a OS=Arabidopsis thaliana OX=3702 GN=CLC-A PE=1 SV=2)
VIT_00s0316g00040	0.09	0.09	0.04	0.09	0.06	0.02	XP_010646798.1(PREDICTED: leucine-rich repeat receptor protein kinase EMS1-like [Vitis vinifera])		COG4886(leucine Rich Repeat)	sp|Q6JN46|EIX2_SOLLC(Receptor-like protein EIX2 OS=Solanum lycopersicum OX=4081 GN=EIX2 PE=1 SV=2)
VIT_00s0316g00050	0	0	0	0	0	0	XP_010646994.1(PREDICTED: probable leucine-rich repeat receptor-like protein kinase At1g35710, partial [Vitis vinifera])	CLCN7	COG0038(leucine Rich Repeat)	sp|P92942|CLCB_ARATH(Chloride channel protein CLC-b OS=Arabidopsis thaliana OX=3702 GN=CLC-B PE=1 SV=1)
VIT_00s0316g00060	0	0	0	0	0	0	CBI24036.3(unnamed protein product, partial [Vitis vinifera])		COG4886(leucine Rich Repeat)	sp|Q6JN47|EIX1_SOLLC(Receptor-like protein EIX1 OS=Solanum lycopersicum OX=4081 GN=EIX1 PE=2 SV=2)
VIT_00s0317g00010	0	0	0	0	0	0	CBI33165.3(unnamed protein product, partial [Vitis vinifera])		ENOG410YX6S(Plant protein 1589 of unknown function (A_thal_3526))
VIT_00s0317g00020	0	0	0	0	0	0	XP_002282487.1(PREDICTED: uncharacterized protein LOC100267224 [Vitis vinifera])		ENOG410YX6S(Plant protein 1589 of unknown function (A_thal_3526))
VIT_00s0317g00030	0	0	0	0	0	0	XP_002282451.1(PREDICTED: uncharacterized protein LOC100244913 [Vitis vinifera])		ENOG410YX6S(Plant protein 1589 of unknown function (A_thal_3526))
VIT_00s0317g00040	0	0	0	0	0	0	CBI33168.3(unnamed protein product, partial [Vitis vinifera])	CLIC1	ENOG4110FKA(Plant protein 1589 of unknown function (A_thal_3526)); ENOG411205E(Plant protein 1589 of unknown function (A_thal_3526)); ENOG410ZRK6(Plant protein 1589 of unknown function (A_thal_3526))	sp|Q9FRL8|DHAR2_ARATH(Glutathione S-transferase DHAR2 OS=Arabidopsis thaliana OX=3702 GN=DHAR2 PE=1 SV=1)
VIT_00s0317g00050	81.02	78.77	61.57	117.02	88.3	83.85	CAN62497.1(hypothetical protein VITISV_000080 [Vitis vinifera])	MAP2K1, MEK1	ENOG4110FKA(Chloride intracellular channel); ENOG411205E(dehydroascorbate reductase)	sp|Q9FRL8|DHAR2_ARATH(Glutathione S-transferase DHAR2 OS=Arabidopsis thaliana OX=3702 GN=DHAR2 PE=1 SV=1)
VIT_07s0005g00820	93.92	42.11	40.72	208.9	68.59	37.52	CBI36892.3(unnamed protein product, partial [Vitis vinifera])	EREBP	ENOG410YR4U(-)	sp|O22259|ERF71_ARATH(Ethylene-responsive transcription factor ERF071 OS=Arabidopsis thaliana OX=3702 GN=ERF071 PE=2 SV=1)
VIT_00s0317g00070	0	0	0	0.18	0	0	CAN77499.1(hypothetical protein VITISV_002404 [Vitis vinifera])		ENOG410Y9YI(Dirigent-like protein); ENOG410Z7Z7(Pentatricopeptide repeat-containing protein)	sp|Q9LQQ0|DIR25_ARATH(Dirigent protein 25 OS=Arabidopsis thaliana OX=3702 GN=DIR25 PE=3 SV=1)
VIT_00s0317g00080	0	0	0	0	0	0	XP_002276144.1(PREDICTED: dirigent protein 24 [Vitis vinifera])		ENOG410YFRA(Disease resistance-responsive)	sp|Q9M3C8|DIR24_ARATH(Dirigent protein 24 OS=Arabidopsis thaliana OX=3702 GN=DIR24 PE=2 SV=1)
VIT_00s0317g00090	0	0	0	0	0	0	XP_010646809.1(PREDICTED: dirigent protein 10-like [Vitis vinifera])		ENOG41118K5(Dirigent-like protein); COG5035(Cell cycle control protein); COG5035(Cell cycle control protein); COG5035(Cell cycle control protein); ENOG410Y9YI(Dirigent-like protein); ENOG410Z7Z7(Pentatricopeptide repeat-containing protein); ENOG410YFRA(Pentatricopeptide repeat-containing protein)	sp|Q9SIA8|DIR10_ARATH(Dirigent protein 10 OS=Arabidopsis thaliana OX=3702 GN=DIR10 PE=2 SV=1)
VIT_00s0317g00100	23.11	19.2	17.57	13.23	13.48	10.28	EPS63948.1(hypothetical protein M569_10830 [Genlisea aurea])	SF3B3, SAP130, RSE1	ENOG410XPFQ(Splicing factor 3b subunit)	sp|P0DKL4|S130A_ARATH(Spliceosome-associated protein 130 A OS=Arabidopsis thaliana OX=3702 GN=SAP130A PE=2 SV=1)
VIT_00s0317g00110	109.57	114.14	64.57	144.92	141.35	131.07	XP_002282295.1(PREDICTED: caffeoylshikimate esterase isoform X1 [Vitis vinifera])	MGLL	COG2267(Splicing factor 3b subunit)	sp|Q9C942|CSE_ARATH(Caffeoylshikimate esterase OS=Arabidopsis thaliana OX=3702 GN=CSE PE=1 SV=1)
VIT_00s0317g00120	0	0	0	0	0	0
VIT_00s0317g00130	764.87	596.01	466.71	1045.45	622.61	665.4	CBI33174.3(unnamed protein product, partial [Vitis vinifera])	RP-L35e, RPL35	COG0255(50s ribosomal protein l29)	sp|Q9M5L0|RL35_EUPES(60S ribosomal protein L35 OS=Euphorbia esula OX=3993 GN=RPL35 PE=2 SV=1)
VIT_00s0317g00140	0.67	5.78	2.07	1.02	1.12	3.06	XP_002276070.1(PREDICTED: exocyst complex component EXO70B1-like [Vitis vinifera])	EXOC7, EXO70	ENOG410YIGI(exocyst complex)	sp|Q8VY27|E70H1_ARATH(Exocyst complex component EXO70H1 OS=Arabidopsis thaliana OX=3702 GN=EXO70H1 PE=1 SV=1)
VIT_00s0317g00150	5.15	6.28	4.14	4.26	4.8	3.61	XP_002276049.1(PREDICTED: probable pectate lyase 4 isoform X1 [Vitis vinifera])	pel	COG3866(pectate lyase activity)	sp|Q9C8G4|PLY4_ARATH(Probable pectate lyase 4 OS=Arabidopsis thaliana OX=3702 GN=At1g30350 PE=2 SV=1)
VIT_00s0317g00160	1.58	0.25	0.08	1.64	1.21	0.47	XP_002276028.1(PREDICTED: 3-ketoacyl-CoA synthase 12 [Vitis vinifera])	KCS	COG3424(pectate lyase activity); ENOG410Y9JS(3-ketoacyl-coa synthase)	sp|Q9SIB2|KCS12_ARATH(3-ketoacyl-CoA synthase 12 OS=Arabidopsis thaliana OX=3702 GN=KCS12 PE=2 SV=1)
VIT_00s0319g00010	9.58	7.26	6.33	5.4	5.21	10.41	CAN67879.1(hypothetical protein VITISV_006633 [Vitis vinifera])
VIT_00s0319g00040	0	0	0	0	0	0.15	CBI23441.3(unnamed protein product, partial [Vitis vinifera])		ENOG410XRR2(rho GTPase activating protein)	sp|Q3E875|RGAPX_ARATH(Uncharacterized Rho GTPase-activating protein At5g61530 OS=Arabidopsis thaliana OX=3702 GN=At5g61530 PE=1 SV=2)
VIT_00s0319g00050	0	0	0	0	0	0	CBI17318.3(unnamed protein product, partial [Vitis vinifera])		COG1874(beta-galactosidase)	sp|Q9FN08|BGA10_ARATH(Beta-galactosidase 10 OS=Arabidopsis thaliana OX=3702 GN=BGAL10 PE=2 SV=1)
VIT_00s0319g00060	0.28	0.11	0.05	0.11	0	0	XP_010646810.1(PREDICTED: probable glutamate carboxypeptidase 2 [Vitis vinifera])	NAALAD	COG2234(peptidase m28); COG4882(Aminopeptidase Iap family-like protein)	sp|Q9M1S8|GCP2_ARATH(Probable glutamate carboxypeptidase AMP1 OS=Arabidopsis thaliana OX=3702 GN=AMP1 PE=1 SV=3)
VIT_00s0319g00070	0	0	0	0	0	0	CBI25818.3(unnamed protein product, partial [Vitis vinifera])		COG5098(Regulatory subunit of the condensin complex, a complex required for conversion of interphase chromatin into mitotic-like condense chromosomes. The condensin complex probably introduces positive supercoils into relaxed DNA in the presence of type I topoisomerases and converts nicked DNA into positive knotted forms in the presence of type II topoisomerases (By similarity)); COG5098(Regulato…
VIT_00s0322g00010	0.16	0.16	1.28	0	0.25	0.23	XP_003635232.1(PREDICTED: cyclin-D4-1 isoform X1 [Vitis vinifera])	CYCD1_2_4	ENOG410XRKC((DC) complex that phosphorylates and inhibits members of the retinoblastoma (RB) protein family including RB1 and regulates the cell-cycle during G(1) S transition. Phosphorylation of RB1 allows dissociation of the transcription factor E2F from the RB E2F complex and the subsequent transcription of E2F target genes which are responsible for the progression through the G(1) phase. Hypo…	sp|Q6YXH8|CCD41_ORYSJ(Cyclin-D4-1 OS=Oryza sativa subsp. japonica OX=39947 GN=CYCD4-1 PE=2 SV=2)
VIT_00s0322g00020	1.44	1.62	1.12	2.75	2.26	2.07	XP_010646812.1(PREDICTED: heptahelical transmembrane protein 4 [Vitis vinifera])	ADIPOR	COG1272(Channel protein (Hemolysin III family)	sp|Q9SZG0|HHP4_ARATH(Heptahelical transmembrane protein 4 OS=Arabidopsis thaliana OX=3702 GN=HHP4 PE=2 SV=1)
VIT_13s0067g01290	93.69	76.36	79.29	23.13	18.86	24.51	XP_002269905.1(PREDICTED: clathrin heavy chain 1 [Vitis vinifera])	CLTC	ENOG410XPH1(clathrin heavy chain)	sp|Q2QYW2|CLH2_ORYSJ(Clathrin heavy chain 2 OS=Oryza sativa subsp. japonica OX=39947 GN=Os12g0104800 PE=3 SV=1)
VIT_00s0322g00040	28.32	30.7	33.95	36.37	33.33	37.36	XP_003635231.2(PREDICTED: ruvB-like 2 [Vitis vinifera])	RUVBL2, RVB2, INO80J	COG1224(Channel protein (Hemolysin III family)	sp|Q9DE27|RUVB2_XENLA(RuvB-like 2 OS=Xenopus laevis OX=8355 GN=ruvbl2 PE=2 SV=1)
VIT_00s0323g00010	0	0	0	0	0	0	CBI28503.3(unnamed protein product, partial [Vitis vinifera])
VIT_00s0323g00020	0	0	1.3	0	0	1.77	ABY87519.1(Hsp70-interacting protein 1 [Vitis labrusca])	ST13	ENOG410XR19(Channel protein (Hemolysin III family)	sp|Q93YR3|F10AL_ARATH(FAM10 family protein At4g22670 OS=Arabidopsis thaliana OX=3702 GN=At4g22670 PE=1 SV=1)
VIT_00s0323g00030	210.32	140.44	140.55	152.65	107.56	87.06	CBI28504.3(unnamed protein product, partial [Vitis vinifera])	ST13	ENOG410XR19(suppression of tumorigenicity 13 (colon carcinoma) (Hsp70 interacting protein))	sp|Q93YR3|F10AL_ARATH(FAM10 family protein At4g22670 OS=Arabidopsis thaliana OX=3702 GN=At4g22670 PE=1 SV=1)
VIT_00s0323g00040	33.72	28.24	30.23	33.21	37.54	35.86	XP_002264554.1(PREDICTED: uncharacterized protein LOC100245386 [Vitis vinifera])		ENOG4111J5N(-)
VIT_00s0323g00050	1.53	0.91	0.9	2.43	2.09	0.51	XP_010646817.1(PREDICTED: 21 kDa protein [Vitis vinifera])		ENOG41116V7(PMEI); ENOG41115R1(Invertase pectin methylesterase inhibitor family protein)	sp|P17407|21KD_DAUCA(21 kDa protein OS=Daucus carota OX=4039 PE=2 SV=1)
VIT_00s0323g00060	2.72	4.69	2.9	8.78	5.76	23.15	XP_002264799.1(PREDICTED: 21 kDa protein-like isoform X2 [Vitis vinifera])		ENOG410YKJY(Invertase pectin methylesterase inhibitor family protein); ENOG4111A4E(PMEI)	sp|P17407|21KD_DAUCA(21 kDa protein OS=Daucus carota OX=4039 PE=2 SV=1)
VIT_00s0323g00070	43.16	50.76	31.3	53.81	42.53	58.85	XP_002264891.1(PREDICTED: 21 kDa protein [Vitis vinifera])		ENOG410YKJY(Invertase pectin methylesterase inhibitor family protein); ENOG4111A4E(PMEI)	sp|P17407|21KD_DAUCA(21 kDa protein OS=Daucus carota OX=4039 PE=2 SV=1)
VIT_00s0323g00080	46.97	68.95	71.97	38.36	43	62.49	XP_002264221.2(PREDICTED: elongation factor G-2, chloroplastic [Vitis vinifera])	fusA, GFM, EFG	COG0480(Catalyzes the GTP-dependent ribosomal translocation step during translation elongation. During this step, the ribosome changes from the pre-translocational (PRE) to the post- translocational (POST) state as the newly formed A-site-bound peptidyl-tRNA and P-site-bound deacylated tRNA move to the P and E sites, respectively. Catalyzes the coordinated movement of the two tRNA molecules, the …	sp|I1K0K6|EFGC2_SOYBN(Elongation factor G-2, chloroplastic OS=Glycine max OX=3847 GN=fusA2 PE=3 SV=1)
VIT_05s0124g00040	93.17	94.31	85.47	13.51	15.23	18.08	CBI39150.3(unnamed protein product, partial [Vitis vinifera])	EPN	ENOG410XSM0(Clathrin interactor 1)	sp|Q67YI9|EPN2_ARATH(Clathrin interactor EPSIN 2 OS=Arabidopsis thaliana OX=3702 GN=EPSIN2 PE=1 SV=1)
VIT_19s0015g01270	92.59	62.72	48.03	35.48	18.46	20.56	XP_010644644.1(PREDICTED: proteasome activator subunit 4 [Vitis vinifera])	PSME4	ENOG410XP7J(Proteasome (Prosome, macropain) activator subunit 4)	sp|F4JC97|PSME4_ARATH(Proteasome activator subunit 4 OS=Arabidopsis thaliana OX=3702 GN=PA200 PE=2 SV=2)
VIT_00s0324g00020	14.3	12.98	9.09	14.75	8.08	6.46	XP_003635235.1(PREDICTED: uncharacterized protein LOC100853399 [Vitis vinifera])		COG0596(Serine Threonine protein kinase); ENOG410XZ30(abhydrolase domain containing 6); ENOG410ZQDZ(alpha/beta hydrolase fold)	sp|Q52532|MHPC_PSESP(2-hydroxy-6-oxononadienedioate/2-hydroxy-6-oxononatrienedioate hydrolase OS=Pseudomonas sp. OX=306 GN=mhpC PE=3 SV=1)
VIT_00s0324g00030	3.04	0.5	2.38	3.01	3	0.8	XP_002271540.3(PREDICTED: uncharacterized protein LOC100257855 [Vitis vinifera])		ENOG41117V7(-); ENOG410YCIX(-); ENOG410YCYM(Pentatricopeptide repeat-containing protein); ENOG4111D5R(-)
VIT_00s0324g00040	37.05	32.78	41.88	33.65	34.6	31.77	CAN71908.1(hypothetical protein VITISV_038674 [Vitis vinifera])	dnaJ	COG0484(-)	sp|Q9SJZ7|DNJA6_ARATH(Chaperone protein dnaJ A6, chloroplastic OS=Arabidopsis thaliana OX=3702 GN=DJA6 PE=2 SV=2)
VIT_11s0149g00030	91.86	73.32	65.11	41.04	29.14	31.77	XP_002264906.1(PREDICTED: transmembrane 9 superfamily member 11 [Vitis vinifera])		ENOG410XPIW(WD repeatcontaining protein)	sp|Q9FYQ8|TMN11_ARATH(Transmembrane 9 superfamily member 11 OS=Arabidopsis thaliana OX=3702 GN=TMN11 PE=2 SV=1)
VIT_00s0324g00060	0	0	0	0	0	0.04	XP_002268162.1(PREDICTED: 7-deoxyloganetin glucosyltransferase [Vitis vinifera])	UGT85A	COG1819(Transferase)	sp|G3FIN9|UGTK5_MANES(Linamarin synthase 2 OS=Manihot esculenta OX=3983 GN=UGT85K5 PE=1 SV=1)
VIT_00s0324g00070	1.32	3.87	2.73	1.55	4.6	4.88	XP_002268845.1(PREDICTED: 7-deoxyloganetin glucosyltransferase [Vitis vinifera])	UGT85A	COG1819(Transferase)	sp|G3FIN9|UGTK5_MANES(Linamarin synthase 2 OS=Manihot esculenta OX=3983 GN=UGT85K5 PE=1 SV=1)
VIT_00s0324g00080	2.55	1.12	2.86	3.05	2.82	4.8	XP_003635298.1(PREDICTED: 7-deoxyloganetin glucosyltransferase-like [Vitis vinifera])	UGT85A	COG1819(Transferase)	sp|F8WKW1|UGT2_GARJA(7-deoxyloganetin glucosyltransferase OS=Gardenia jasminoides OX=114476 GN=UGT85A24 PE=1 SV=1)
VIT_00s0324g00090	0	0.13	0.12	0	0	0.04	XP_010646821.1(PREDICTED: pentatricopeptide repeat-containing protein At5g66520-like isoform X1 [Vitis vinifera])		ENOG410Z7Z7(Transferase); COG1819(Transferase)	sp|Q683I9|PP295_ARATH(Pentatricopeptide repeat-containing protein At3g62890 OS=Arabidopsis thaliana OX=3702 GN=PCMP-H82 PE=2 SV=1)
VIT_00s0324g00100	0	0	0	0	0	0	XP_010646819.1(PREDICTED: 7-deoxyloganetin glucosyltransferase [Vitis vinifera])	UGT85A	COG1819(Pentatricopeptide repeat-containing protein)	sp|F8WKW1|UGT2_GARJA(7-deoxyloganetin glucosyltransferase OS=Gardenia jasminoides OX=114476 GN=UGT85A24 PE=1 SV=1)
VIT_00s0324g00110	0.4	0.72	0.61	0.74	0.72	0.52	CBI38432.3(unnamed protein product, partial [Vitis vinifera])		COG0637(HAD-superfamily hydrolase subfamily IA variant 3)	sp|Q680K2|GPPL1_ARATH(Haloacid dehalogenase-like hydrolase domain-containing protein At4g39970 OS=Arabidopsis thaliana OX=3702 GN=At4g39970 PE=2 SV=1)
VIT_00s0327g00010	0	0	0	0	0	0	CBI29490.3(unnamed protein product, partial [Vitis vinifera])
VIT_00s0327g00020	0	0.06	0	0	0	0	CBI29491.3(unnamed protein product, partial [Vitis vinifera])	NAALAD	COG2234(peptidase m28); COG4882(Aminopeptidase Iap family-like protein)	sp|Q852M4|PLAT3_ORYSJ(Probable glutamate carboxypeptidase PLA3 OS=Oryza sativa subsp. japonica OX=39947 GN=PLA3 PE=1 SV=2)
VIT_00s0327g00030	0	0	0	0	0	0	XP_010644765.1(PREDICTED: pentatricopeptide repeat-containing protein At1g74600, chloroplastic-like [Vitis vinifera])
VIT_00s0327g00070	0	0	0	0	0	0	CBI29493.3(unnamed protein product, partial [Vitis vinifera])	FAB2, SSI2, desA1	ENOG410XPNS(Converts stearoyl-ACP to oleoyl-ACP by introduction of a cis double bond between carbons Delta(9) and Delta(10) of the acyl chain)	sp|Q42807|STAD_SOYBN(Stearoyl-[acyl-carrier-protein] 9-desaturase, chloroplastic OS=Glycine max OX=3847 GN=ACPD PE=2 SV=1)
VIT_00s0332g00010	1.33	1.57	2.06	1.24	3.26	4.2	YP_002608339.1(maturase [Vitis vinifera])		COG3344(Converts stearoyl-ACP to oleoyl-ACP by introduction of a cis double bond between carbons Delta(9) and Delta(10) of the acyl chain)
VIT_00s0332g00020	1.19	1.26	1.76	1.09	3.03	2.23
VIT_00s0332g00030	0	0	0	0	0	0.73	CAN65987.1(hypothetical protein VITISV_042144 [Vitis vinifera])		COG3344(RNA-directed DNA polymerase)
VIT_00s0332g00040	0.34	0.53	0.34	0.35	0.97	0.77	XP_019073915.1(PREDICTED: uncharacterized protein LOC109121432, partial [Vitis vinifera])			sp|P93308|M530_ARATH(Uncharacterized mitochondrial protein AtMg00530 OS=Arabidopsis thaliana OX=3702 GN=AtMg00530 PE=4 SV=1)
VIT_00s0332g00050	0	0.23	0.38	0.24	0.47	0.67	CAA42947.1(unnamed protein product (mitochondrion) [Petunia x hybrida])	petD	ENOG41119CD(-); COG1290(-)	sp|Q85FJ2|PETD_ADICA(Cytochrome b6-f complex subunit 4 OS=Adiantum capillus-veneris OX=13818 GN=petD PE=2 SV=2)
VIT_00s0332g00060	0.07	0.14	0.38	0.07	0.6	1.11	CBI33438.3(unnamed protein product, partial [Vitis vinifera])	ATPF1B, atpD	COG0055(Produces ATP from ADP in the presence of a proton gradient across the membrane. The catalytic sites are hosted primarily by the beta subunits (By similarity))	sp|Q9MRR1|ATPB_CINCA(ATP synthase subunit beta, chloroplastic OS=Cinnamomum camphora OX=13429 GN=atpB PE=3 SV=1)
VIT_00s0332g00070	0	0	0	0	0	0	OIT38470.1(atp synthase subunit alpha, mitochondrial [Nicotiana attenuata])		ENOG411188B(-)
VIT_04s0008g02110	91.85	117.4	116.34	205.31	122.14	150.5
VIT_00s0332g00090	0.06	0.03	0.27	0.18	0.3	0.34	KUM48023.1(hypothetical protein ABT39_MTgene5018 (mitochondrion) [Picea glauca])		ENOG41113CF(-); ENOG41114XH(-)
VIT_00s0332g00100	0	0	0	0	0	0	CBI33442.3(unnamed protein product, partial [Vitis vinifera])
VIT_00s0332g00110	0.29	0.03	0.14	0.17	0.12	0.25	XP_019074335.1(PREDICTED: uncharacterized protein LOC109122277 [Vitis vinifera])	psbJ	ENOG410XQ0W(-); ENOG4111X01(This b-type cytochrome is tightly associated with the reaction center of photosystem II and possibly is part of the water-oxidation complex (By similarity)); ENOG410XVPP(This b-type cytochrome is tightly associated with the reaction center of photosystem II and possibly is part of the water-oxidation complex (By similarity))	sp|Q0G9K2|PSBE_LIRTU(Cytochrome b559 subunit alpha OS=Liriodendron tulipifera OX=3415 GN=psbE PE=3 SV=1)
VIT_00s0332g00120	0	0	0	0	0	0
VIT_00s0332g00130	0.18	0.18	0.57	0.13	0.8	1.02	YP_002608347.1(CcmFN [Vitis vinifera])		COG1138(cytochrome c-type biogenesis protein)	sp|Q04647|CCBS_DAUCA(Probable cytochrome c biosynthesis protein OS=Daucus carota OX=4039 PE=2 SV=1)
VIT_01s0137g00210	91.67	120.19	70.1	262.71	158.18	153.42	XP_002285325.1(PREDICTED: photosystem II core complex proteins psbY, chloroplastic [Vitis vinifera])	psbY	ENOG4111UZP(photosystem II core complex proteins psbY)	sp|P80470|PSBY_SPIOL(Photosystem II core complex proteins psbY, chloroplastic OS=Spinacia oleracea OX=3562 GN=PSBY PE=1 SV=2)
VIT_00s0332g00150	0	9.44	0	3.88	0	0	YP_009430367.1(orf126 (mitochondrion) [Bupleurum falcatum])		COG0649(NDH-1 shuttles electrons from NADH, via FMN and iron- sulfur (Fe-S) centers, to quinones in the respiratory chain. The immediate electron acceptor for the enzyme in this species is believed to be ubiquinone. Couples the redox reaction to proton translocation (for every two electrons transferred, four hydrogen ions are translocated across the cytoplasmic membrane), and thus conserves the r…
VIT_00s2207g00010	91.17	75.86	143.9	25.61	46.99	26.54	XP_003635628.2(PREDICTED: UDP-N-acetylglucosamine diphosphorylase 2 [Vitis vinifera])	UAP1	COG4284(leucine Rich Repeat)	sp|O64765|UAP2_ARATH(UDP-N-acetylglucosamine diphosphorylase 2 OS=Arabidopsis thaliana OX=3702 GN=GLCNAC1PUT2 PE=1 SV=1)
VIT_07s0130g00350	91.11	75.31	59.12	43.01	37.5	42.27	XP_010653057.1(PREDICTED: long chain base biosynthesis protein 1 [Vitis vinifera])	SPT	COG0156(alpha beta hydrolase fold-3 domain protein)	sp|Q94IB8|LCB1_ARATH(Long chain base biosynthesis protein 1 OS=Arabidopsis thaliana OX=3702 GN=LCB1 PE=1 SV=1)
VIT_00s0333g00010	0	0	0	0	0	0	CBI38312.3(unnamed protein product, partial [Vitis vinifera])	PLS1	COG5069(NDH-1 shuttles electrons from NADH, via FMN and iron- sulfur (Fe-S) centers, to quinones in the respiratory chain. The immediate electron acceptor for the enzyme in this species is believed to be ubiquinone. Couples the redox reaction to proton translocation (for every two electrons transferred, four hydrogen ions are translocated across the cytoplasmic membrane), and thus conserves the r…	sp|O50064|FIMB2_ARATH(Fimbrin-2 OS=Arabidopsis thaliana OX=3702 GN=FIM2 PE=2 SV=1)
VIT_00s0333g00020	10.02	11.48	11.04	12.62	12.78	12.15	XP_002263438.2(PREDICTED: uncharacterized protein LOC100265443 [Vitis vinifera])		ENOG410Y289(-)	sp|Q1H5E9|PRDA1_ARATH(Protein PEP-RELATED DEVELOPMENT ARRESTED 1, chloroplastic OS=Arabidopsis thaliana OX=3702 GN=PRDA1 PE=1 SV=1)
VIT_00s0333g00030	11.49	10.79	13.62	10.31	11.71	11.77	XP_019073919.1(PREDICTED: coiled-coil domain-containing protein 94 homolog [Vitis vinifera])		COG5134(-)
VIT_12s0034g01140	90.99	59.36	62.16	254.4	106.65	96.14	XP_002275987.1(PREDICTED: basic blue protein [Vitis vinifera])		ENOG410YPS7(Basic blue); ENOG4111D22(Plastocyanin-like domain)	sp|P00303|BABL_CUCSA(Basic blue protein OS=Cucumis sativus OX=3659 PE=1 SV=1)
VIT_00s0333g00050	0	0	0	0	0	0	XP_019073917.1(PREDICTED: putative lipid-transfer protein DIR1 [Vitis vinifera])		ENOG410YXDY(Lipid-transfer protein)	sp|Q8W453|DIRL1_ARATH(Putative lipid-transfer protein DIR1 OS=Arabidopsis thaliana OX=3702 GN=DIR1 PE=1 SV=1)
VIT_00s0333g00060	2.6	0.29	0	1.45	0.29	0.21	CBI38316.3(unnamed protein product, partial [Vitis vinifera])		ENOG4111960(Lipid-transfer protein); ENOG410YWUH(expressed protein)
VIT_00s0333g00070	13.38	10.31	6	13.23	10.75	9.24	CBI38317.3(unnamed protein product, partial [Vitis vinifera])	HAUS3	ENOG4111N2F(HAUS augmin-like complex subunit 3)	sp|Q0WQE7|AUG3_ARATH(AUGMIN subunit 3 OS=Arabidopsis thaliana OX=3702 GN=AUG3 PE=1 SV=1)
VIT_11s0052g00500	90.58	147.41	153.1	199.31	221.38	244.42	XP_002266525.1(PREDICTED: glutaredoxin-C4 [Vitis vinifera])	grxC, GLRX, GLRX2	COG0695(Oxygenase that can act as both a histone lysine demethylase and a ribosomal histidine hydroxylase. Specifically demethylates 'Lys-4' (H3K4me) and 'Lys-36' (H3K36me) of histone H3, thereby playing a central role in histone code)	sp|Q8LFQ6|GRXC4_ARATH(Glutaredoxin-C4 OS=Arabidopsis thaliana OX=3702 GN=GRXC4 PE=2 SV=2)
VIT_19s0015g01370	90.2	113.22	163.84	285.16	141.05	182.16	XP_002275924.1(PREDICTED: chaperone protein dnaJ 11, chloroplastic [Vitis vinifera])		COG0484(ATP-dependent CLP protease ATP-binding subunit); COG2214(ATP-dependent CLP protease ATP-binding subunit)	sp|Q9FYB5|DNJ11_ARATH(Chaperone protein dnaJ 11, chloroplastic OS=Arabidopsis thaliana OX=3702 GN=ATJ11 PE=1 SV=2)
VIT_00s0335g00050	0	0	0	0	0	0	XP_019073920.1(PREDICTED: G-type lectin S-receptor-like serine/threonine-protein kinase At1g11300 [Vitis vinifera])	IRAK4	COG0515(Serine Threonine protein kinase)	sp|Q9LW83|CE101_ARATH(G-type lectin S-receptor-like serine/threonine-protein kinase CES101 OS=Arabidopsis thaliana OX=3702 GN=CES101 PE=2 SV=2)
VIT_00s0335g00070	0	0	0	0	0	0	CBI25635.3(unnamed protein product, partial [Vitis vinifera])	BUD23	COG0500(Serine Threonine protein kinase)	sp|Q9LVD0|RID2_ARATH(18S rRNA (guanine-N(7))-methyltransferase RID2 OS=Arabidopsis thaliana OX=3702 GN=RID2 PE=1 SV=1)
VIT_00s0335g00080	4.39	3.79	1.83	3.9	7.26	3.25	XP_019076436.1(PREDICTED: putative disease resistance RPP13-like protein 1 [Vitis vinifera])		COG4886(leucine Rich Repeat); ENOG4112359(disease resistance protein)	sp|Q9LRR4|R13L1_ARATH(Putative disease resistance RPP13-like protein 1 OS=Arabidopsis thaliana OX=3702 GN=RPPL1 PE=3 SV=1)
VIT_18s0001g14520	89.67	87.06	59.02	192.96	230.06	123.65	CBI19887.3(unnamed protein product, partial [Vitis vinifera])		ENOG4111AYD(-)
VIT_00s0336g00010	0	0	0	0	0	0	XP_010646834.1(PREDICTED: arginine decarboxylase-like [Vitis vinifera])	E4.1.1.19	COG1166(Catalyzes the biosynthesis of agmatine from arginine (By similarity))	sp|Q39827|SPE1_SOYBN(Arginine decarboxylase OS=Glycine max OX=3847 PE=2 SV=1)
VIT_00s0336g00020	0	0	0	0	0	0
VIT_00s0337g00010	43.85	47.57	49.34	41.78	59.42	40.99	XP_010646835.1(PREDICTED: uncharacterized protein LOC100262339 [Vitis vinifera])	SERBP1	ENOG410YBHR(Catalyzes the biosynthesis of agmatine from arginine (By similarity)); ENOG410ZB50(Stm1)
VIT_00s0337g00020	0	0	0	0	0	0	CBI40914.3(unnamed protein product, partial [Vitis vinifera])		ENOG4111PXE(Methyltransferase,-like protein)
VIT_00s0337g00030	0	0	0	0	0	0	XP_019073921.1(PREDICTED: uncharacterized protein LOC100245195 [Vitis vinifera])		ENOG410Y8WV(nodulin family); ENOG4110VKM(Nodulin-like)
VIT_00s0337g00040	0	0	0	0	0	0.13	XP_002265575.1(PREDICTED: uncharacterized protein LOC100250319 [Vitis vinifera])		ENOG410YKZJ(nodulin family); ENOG41104BN(Protein of unknown function (DUF506))
VIT_18s0001g08290	89.33	99.91	144.06	36.54	55.77	67.42	XP_002283585.3(PREDICTED: inactive poly [ADP-ribose] polymerase RCD1 isoform X1 [Vitis vinifera])		ENOG4111NY1(Carbohydrate kinase)	sp|O82289|SRO1_ARATH(Probable inactive poly [ADP-ribose] polymerase SRO1 OS=Arabidopsis thaliana OX=3702 GN=SRO1 PE=1 SV=2)
VIT_09s0002g04810	89.26	68.05	71.7	36.22	29.79	36.62	CBI36167.3(unnamed protein product, partial [Vitis vinifera])	COPB2, SEC27	ENOG410XNNY(coatomer protein complex, subunit beta 2 (beta prime))	sp|Q9C827|COB22_ARATH(Coatomer subunit beta'-2 OS=Arabidopsis thaliana OX=3702 GN=At1g52360 PE=1 SV=1)
VIT_00s0337g00080	2.65	3.11	2.57	5.11	4.43	5.16	XP_003635244.1(PREDICTED: uncharacterized protein LOC100248598 [Vitis vinifera])		COG2135(conserved protein)	sp|Q6P7N4|HMCES_XENTR(Embryonic stem cell-specific 5-hydroxymethylcytosine-binding protein OS=Xenopus tropicalis OX=8364 GN=hmces PE=2 SV=1)
VIT_00s0337g00090	0.8	0.77	0.95	0	0.39	1.47	XP_002266481.2(PREDICTED: dCTP pyrophosphatase 1 [Vitis vinifera])	DCTPP1	ENOG4111PYX(dCTP pyrophosphatase 1)	sp|Q91VC0|DCTP1_RAT(dCTP pyrophosphatase 1 OS=Rattus norvegicus OX=10116 GN=Dctpp1 PE=2 SV=1)
VIT_00s0338g00010	20.94	15.54	20.26	13	11.29	25.9	XP_002278547.2(PREDICTED: F-box protein SKIP23-like [Vitis vinifera])		ENOG411162B(F-box protein); ENOG410ZMUJ(F-box protein); ENOG410Z7Z7(Pentatricopeptide repeat-containing protein)	sp|Q3EBZ2|SKI23_ARATH(F-box protein SKIP23 OS=Arabidopsis thaliana OX=3702 GN=SKIP23 PE=1 SV=1)
VIT_00s0338g00020	37.36	47.34	48.2	53.24	42.45	66.56	CBI34354.3(unnamed protein product, partial [Vitis vinifera])		ENOG4111T7V(F-box protein)	sp|Q8GXB1|U548_ARATH(UPF0548 protein At2g17695 OS=Arabidopsis thaliana OX=3702 GN=At2g17695 PE=2 SV=1)
VIT_05s0077g01430	89.18	80.68	110.88	41.78	41.92	55.97	XP_010649542.1(PREDICTED: importin subunit alpha-2 [Vitis vinifera])		COG5064(importin subunit alpha)	sp|F4JL11|IMPA2_ARATH(Importin subunit alpha-2 OS=Arabidopsis thaliana OX=3702 GN=IMPA2 PE=1 SV=1)
VIT_00s0338g00040	0	0	0	0	0	0	CBI34356.3(unnamed protein product, partial [Vitis vinifera])
VIT_00s0338g00050	15.16	10.52	8.06	24.09	19.9	18.17	CBI34357.3(unnamed protein product, partial [Vitis vinifera])		COG4243(Vitamin K epoxide reductase)	sp|Q8L540|LTO1_ARATH(Thiol-disulfide oxidoreductase LTO1 OS=Arabidopsis thaliana OX=3702 GN=LTO1 PE=1 SV=1)
VIT_00s0340g00040	21.24	9.86	4.08	36.16	27.37	17.43	CBI18622.3(unnamed protein product, partial [Vitis vinifera])	HEXA_B	COG3525(Vitamin K epoxide reductase)	sp|Q8L7S6|HEXO3_ARATH(Beta-hexosaminidase 3 OS=Arabidopsis thaliana OX=3702 GN=HEXO3 PE=1 SV=1)
VIT_00s0340g00050	11.22	23.8	19.52	14.66	38.39	28.96	CBI18623.3(unnamed protein product, partial [Vitis vinifera])		ENOG410YBAV(ec 3.2.1.52); ENOG410XP0H(endoglucanase)	sp|Q7XUK4|GUN12_ORYSJ(Endoglucanase 12 OS=Oryza sativa subsp. japonica OX=39947 GN=GLU3 PE=2 SV=2)
VIT_00s0340g00060	0	0.2	0	0	0.31	0	XP_019073924.1(PREDICTED: endoglucanase 12 [Vitis vinifera])		ENOG410YBAV(endo-glucanase); ENOG410XP0H(endoglucanase)	sp|Q7XUK4|GUN12_ORYSJ(Endoglucanase 12 OS=Oryza sativa subsp. japonica OX=39947 GN=GLU3 PE=2 SV=2)
VIT_00s0340g00070	12.83	10.51	12.93	19.1	15.19	15.05	XP_002265906.2(PREDICTED: UDP-N-acetylglucosamine transferase subunit ALG13 homolog [Vitis vinifera])	ALG13	COG5017(glycosyltransferase)	sp|Q5I0K7|ALG13_RAT(UDP-N-acetylglucosamine transferase subunit ALG13 homolog OS=Rattus norvegicus OX=10116 GN=Alg13 PE=1 SV=1)
VIT_01s0011g03590	88.96	98.7	84.56	185.42	131	125.82	XP_002279311.2(PREDICTED: 50S ribosomal protein L15, chloroplastic [Vitis vinifera])	RP-L15, MRPL15, rplO	COG0200(Binds to the 23S rRNA (By similarity))	sp|P22798|RK15_SPIOL(50S ribosomal protein L15, chloroplastic OS=Spinacia oleracea OX=3562 GN=RPL15 PE=1 SV=3)
VIT_00s0340g00090	0	0	0	0	0	0	XP_002266137.1(PREDICTED: LOB domain-containing protein 6 [Vitis vinifera])		ENOG4111S1U(lob domain-containing protein)	sp|O04479|AS2_ARATH(Protein ASYMMETRIC LEAVES 2 OS=Arabidopsis thaliana OX=3702 GN=AS2 PE=1 SV=1)
VIT_00s0341g00010	108.94	76.73	75.76	95.96	97.67	87.67	XP_002269655.2(PREDICTED: putative dual specificity protein phosphatase DSP8 [Vitis vinifera])	K14165	ENOG4111IMR(Protein tyrosine phosphatase, mitochondrial 1)	sp|Q9ZQP1|DSP8_ARATH(Putative dual specificity protein phosphatase DSP8 OS=Arabidopsis thaliana OX=3702 GN=DSP8 PE=2 SV=2)
VIT_00s0341g00020	18.93	16.97	18.49	24.14	23.53	20.02	XP_010646850.1(PREDICTED: E3 ubiquitin-protein ligase RBBP6 isoform X1 [Vitis vinifera])	RBBP6	COG5222(Protein tyrosine phosphatase, mitochondrial 1)	sp|B9DFV2|PQT3L_ARATH(E3 ubiquitin ligase PQT3-like OS=Arabidopsis thaliana OX=3702 GN=At5g47430 PE=1 SV=1)
VIT_00s0341g00030	29.02	27.6	23.26	32.8	21.8	24.22	CBI23465.3(unnamed protein product, partial [Vitis vinifera])		COG2013(conserved protein); ENOG4111X6Z(-)
VIT_00s0341g00040	5.26	5.3	6.99	3.48	4.29	3.77	CBI23466.3(unnamed protein product, partial [Vitis vinifera])		ENOG410XTFH(conserved protein)	sp|Q9FFN2|GLYT3_ARATH(Probable glycosyltransferase At5g03795 OS=Arabidopsis thaliana OX=3702 GN=At5g03795 PE=3 SV=2)
VIT_00s0341g00050	3.2	3.54	3.3	4.93	5.84	4.41	CBI23467.3(unnamed protein product, partial [Vitis vinifera])		ENOG4111X6Z(-); ENOG411031G(-); COG5147(Myblike DNAbinding domain containing protein)	sp|P10290|MYBC_MAIZE(Anthocyanin regulatory C1 protein OS=Zea mays OX=4577 GN=C1 PE=2 SV=1)
VIT_13s0158g00140	88.4	75.16	82.49	36.97	33.4	35.47	XP_002272290.1(PREDICTED: protein transport protein SEC31 homolog B isoform X2 [Vitis vinifera])	SEC31	ENOG410XQ1D(Component of the coat protein complex II (COPII) which promotes the formation of transport vesicles from the endoplasmic reticulum (ER). The coat has two main functions, the physical deformation of the endoplasmic reticulum membrane into vesicles and the selection of cargo molecules)	sp|Q8L611|SC31B_ARATH(Protein transport protein SEC31 homolog B OS=Arabidopsis thaliana OX=3702 GN=SEC31B PE=1 SV=1)
VIT_00s0341g00070	0.13	0.57	0.71	0.3	0.27	0.12	XP_019073925.1(PREDICTED: ethylene-responsive transcription factor ERF039 [Vitis vinifera])		ENOG410YIZG(Transcription factor); ENOG41118EY(AP2 ERF domain-containing transcription factor)	sp|Q8LBQ7|ERF34_ARATH(Ethylene-responsive transcription factor ERF034 OS=Arabidopsis thaliana OX=3702 GN=ERF034 PE=2 SV=2)
VIT_00s0341g00080	0	0	0	0	0	0	XP_003635248.1(PREDICTED: ethylene-responsive transcription factor ERF039 [Vitis vinifera])		ENOG410YIZG(Transcription factor); ENOG41118EY(AP2 ERF domain-containing transcription factor)	sp|Q9M210|ERF35_ARATH(Ethylene-responsive transcription factor ERF035 OS=Arabidopsis thaliana OX=3702 GN=ERF035 PE=2 SV=1)
VIT_00s0342g00010	0.04	0	0	0	0	0	CBI41000.3(unnamed protein product, partial [Vitis vinifera])	FUK	ENOG4111FB6(fucokinase)	sp|Q9LNJ9|FKGP_ARATH(Bifunctional fucokinase/fucose pyrophosphorylase OS=Arabidopsis thaliana OX=3702 GN=FKGP PE=1 SV=2)
VIT_00s0342g00020	0	0	0	0	0	0	CBI41001.3(unnamed protein product, partial [Vitis vinifera])
VIT_00s0342g00030	0	0	0	0	0	0	CBI41002.3(unnamed protein product, partial [Vitis vinifera])	E1.1.1.40, maeB	COG0281(malic enzyme)	sp|P34105|MAOX_POPTR(NADP-dependent malic enzyme OS=Populus trichocarpa OX=3694 PE=2 SV=3)
VIT_00s0342g00040	0	0	0	0	0	0	CBI41003.3(unnamed protein product, partial [Vitis vinifera])	ABCC2	COG1132((ABC) transporter)
VIT_00s0344g00010	0	0	0	0	0	0	CBI33177.3(unnamed protein product, partial [Vitis vinifera])
VIT_18s0001g11370	88.2	103.59	50.34	223.01	166.24	113.27	XP_002284054.1(PREDICTED: uncharacterized protein LOC100264352 [Vitis vinifera])		ENOG410Y2Z3(PetM family of cytochrome b6f complex subunit 7); ENOG41119B4(B3)
VIT_00s0345g00010	0	0	0	0	0	0	XP_019073568.1(PREDICTED: protein SPIRRIG [Vitis vinifera])		ENOG410XNQC(beige BEACH domain containing protein)	sp|F4HZB2|BCHA1_ARATH(Protein SPIRRIG OS=Arabidopsis thaliana OX=3702 GN=SPI PE=1 SV=1)
VIT_00s0346g00010	0	0	0	0	0	0	CBI33188.3(unnamed protein product, partial [Vitis vinifera])		COG0515(Serine Threonine protein kinase)	sp|Q9LXA5|LRK91_ARATH(L-type lectin-domain containing receptor kinase IX.1 OS=Arabidopsis thaliana OX=3702 GN=LECRK91 PE=1 SV=1)
VIT_00s0346g00020	0	0	0	0	0	0	XP_021658026.1(L-type lectin-domain containing receptor kinase IX.1-like [Hevea brasiliensis])	IRAK4	COG0515(Serine Threonine protein kinase); ENOG410ZTZF(Protein tyrosine kinase)	sp|Q9LXA5|LRK91_ARATH(L-type lectin-domain containing receptor kinase IX.1 OS=Arabidopsis thaliana OX=3702 GN=LECRK91 PE=1 SV=1)
VIT_00s0346g00030	0	0	0	0	0	0	CBI33189.3(unnamed protein product, partial [Vitis vinifera])	RGL4, rhiE	ENOG410YE12(Serine Threonine protein kinase)	sp|Q8RJP2|RHIE_DICD3(Rhamnogalacturonate lyase OS=Dickeya dadantii (strain 3937) OX=198628 GN=rhiE PE=1 SV=1)
VIT_00s0346g00040	0	0	0	0	0	0	XP_019073929.1(PREDICTED: L-type lectin-domain containing receptor kinase IX.1-like [Vitis vinifera])		COG0515(Serine Threonine protein kinase)	sp|Q9LXA5|LRK91_ARATH(L-type lectin-domain containing receptor kinase IX.1 OS=Arabidopsis thaliana OX=3702 GN=LECRK91 PE=1 SV=1)
VIT_00s0346g00050	0	0	0	0	0	0	CBI33191.3(unnamed protein product, partial [Vitis vinifera])		ENOG410XSP5(Major Facilitator superfamily)
VIT_00s0346g00060	0	0	0	0	0	0	CBI33192.3(unnamed protein product, partial [Vitis vinifera])		COG0515(Serine Threonine protein kinase)	sp|Q9LXA5|LRK91_ARATH(L-type lectin-domain containing receptor kinase IX.1 OS=Arabidopsis thaliana OX=3702 GN=LECRK91 PE=1 SV=1)
VIT_00s0346g00070	0	0	0	0	0	0	CBI33193.3(unnamed protein product, partial [Vitis vinifera])	RGL4, rhiE	ENOG410YE12(Serine Threonine protein kinase)	sp|Q8RJP2|RHIE_DICD3(Rhamnogalacturonate lyase OS=Dickeya dadantii (strain 3937) OX=198628 GN=rhiE PE=1 SV=1)
VIT_00s0346g00080	3.33	0.86	0.41	3.68	0.49	1.35	XP_003635250.1(PREDICTED: probable mannitol dehydrogenase [Vitis vinifera])	E1.1.1.195	COG1064(alcohol dehydrogenase)	sp|Q9ZRF1|MTDH_FRAAN(Probable mannitol dehydrogenase OS=Fragaria ananassa OX=3747 GN=CAD PE=2 SV=1)
VIT_00s0346g00090	0	0	0	0	0	0	CBI33214.3(unnamed protein product, partial [Vitis vinifera])	E1.1.1.195	COG1064(alcohol dehydrogenase)	sp|Q9ZRF1|MTDH_FRAAN(Probable mannitol dehydrogenase OS=Fragaria ananassa OX=3747 GN=CAD PE=2 SV=1)
VIT_00s0346g00100	0	0	0	0	0	0	XP_002271579.4(PREDICTED: probable mannitol dehydrogenase [Vitis vinifera])	E1.1.1.195	COG1064(alcohol dehydrogenase)	sp|Q9ZRF1|MTDH_FRAAN(Probable mannitol dehydrogenase OS=Fragaria ananassa OX=3747 GN=CAD PE=2 SV=1)
VIT_00s0346g00110	127.88	128.46	173.37	135.25	109.22	125.13	XP_002272479.1(PREDICTED: probable mannitol dehydrogenase [Vitis vinifera])	E1.1.1.195	COG1064(alcohol dehydrogenase)	sp|Q9ZRF1|MTDH_FRAAN(Probable mannitol dehydrogenase OS=Fragaria ananassa OX=3747 GN=CAD PE=2 SV=1)
VIT_00s0346g00120	0.12	0.25	0.21	0	0.14	0.29	XP_002271374.2(PREDICTED: probable mannitol dehydrogenase [Vitis vinifera])	E1.1.1.195	COG1064(alcohol dehydrogenase)	sp|Q9ZRF1|MTDH_FRAAN(Probable mannitol dehydrogenase OS=Fragaria ananassa OX=3747 GN=CAD PE=2 SV=1)
VIT_00s0347g00030	47.47	83.86	95.94	70.85	77.77	100.58	CAN67068.1(hypothetical protein VITISV_015160 [Vitis vinifera])		ENOG411176J(BBOX); ENOG410YSB4(zinc finger)	sp|Q9LJB7|BBX32_ARATH(B-box zinc finger protein 32 OS=Arabidopsis thaliana OX=3702 GN=BBX32 PE=1 SV=1)
VIT_03s0038g02340	87.56	75.2	105.5	29.17	33.07	31.46	XP_002278408.1(PREDICTED: E3 ubiquitin-protein ligase UPL3 [Vitis vinifera])	TRIP12	COG5021(ubiquitin protein ligase)	sp|Q6WWW4|UPL3_ARATH(E3 ubiquitin-protein ligase UPL3 OS=Arabidopsis thaliana OX=3702 GN=UPL3 PE=1 SV=1)
VIT_00s0347g00050	0	8.45	4.73	0	0	0	XP_010647655.2(PREDICTED: G-type lectin S-receptor-like serine/threonine-protein kinase SD1-13 [Vitis vinifera])	IRAK4	COG0515(Calcium-binding protein); COG0515(Calcium-binding protein); COG0515(Calcium-binding protein); ENOG4110XTI(Serine Threonine protein kinase)	sp|Q9SXB4|Y1130_ARATH(G-type lectin S-receptor-like serine/threonine-protein kinase At1g11300 OS=Arabidopsis thaliana OX=3702 GN=At1g11300 PE=2 SV=1)
VIT_06s0004g03810	86.97	50.35	124.16	25.86	23.47	36.36	XP_010651085.1(PREDICTED: kinesin-like protein KIN-5D [Vitis vinifera])	KIF11, EG5	COG5059(Nuclear factor related to kappaB binding protein)	sp|Q9LZU5|KN5D_ARATH(Kinesin-like protein KIN-5D OS=Arabidopsis thaliana OX=3702 GN=KIN5D PE=3 SV=1)
VIT_06s0004g06860	86.69	73.45	87.01	32.82	29.09	31.5	XP_002276855.1(PREDICTED: clathrin heavy chain 2 [Vitis vinifera])	CLTC	ENOG410XPH1(clathrin heavy chain)	sp|Q2QYW2|CLH2_ORYSJ(Clathrin heavy chain 2 OS=Oryza sativa subsp. japonica OX=39947 GN=Os12g0104800 PE=3 SV=1)
VIT_00s0347g00080	1.86	0.12	0.17	0.15	0.13	0.17	CBI18759.3(unnamed protein product, partial [Vitis vinifera])		COG0515(Serine Threonine protein kinase); ENOG4110XTI(serine threonine-protein kinase)	sp|Q9SXB8|Y1133_ARATH(G-type lectin S-receptor-like serine/threonine-protein kinase At1g11330 OS=Arabidopsis thaliana OX=3702 GN=At1g11330 PE=1 SV=3)
VIT_00s0347g00090	0	0	0	0	0	0	CBI18760.3(unnamed protein product, partial [Vitis vinifera])	IRAK4	COG0515(Serine Threonine protein kinase); ENOG4110XTI(serine threonine-protein kinase)	sp|Q9SXB4|Y1130_ARATH(G-type lectin S-receptor-like serine/threonine-protein kinase At1g11300 OS=Arabidopsis thaliana OX=3702 GN=At1g11300 PE=2 SV=1)
VIT_05s0020g02810	86.34	40.69	15.3	39.64	23.67	16.18	XP_002280710.1(PREDICTED: protein trichome birefringence-like 10 isoform X1 [Vitis vinifera])		ENOG410YIU5(Pfam:DUF231)	sp|Q9LDG2|TBL10_ARATH(Protein trichome birefringence-like 10 OS=Arabidopsis thaliana OX=3702 GN=TBL10 PE=2 SV=1)
VIT_18s0001g15380	86.3	91.44	82.43	169.56	109.2	109.6	XP_002265589.1(PREDICTED: uncharacterized protein LOC100262493 [Vitis vinifera])		ENOG410Y8SA(-)
VIT_00s0349g00020	26.42	26.16	45.89	17.34	23.47	26.3	XP_002272810.2(PREDICTED: protein MID1-COMPLEMENTING ACTIVITY 1 [Vitis vinifera])		ENOG410YER5(Mid1-complementing activity)	sp|Q8L7E9|MCAC1_ARATH(Protein MID1-COMPLEMENTING ACTIVITY 1 OS=Arabidopsis thaliana OX=3702 GN=MCA1 PE=1 SV=1)
VIT_18s0164g00030	86.29	122.83	63.29	183.69	197.54	139.69	XP_002274963.1(PREDICTED: ATP synthase delta chain, chloroplastic [Vitis vinifera])	ATPF1D, atpH	COG0712(Angio-associated migratory cell protein)	sp|P32980|ATPD_TOBAC(ATP synthase delta chain, chloroplastic OS=Nicotiana tabacum OX=4097 GN=ATPD PE=2 SV=1)
VIT_00s0349g00040	0	0	0	0	0	0	XP_021622976.1(E3 ubiquitin-protein ligase RHA2A-like [Manihot esculenta])		ENOG41121N2(ubiquitin-dependent protein catabolic process)	sp|F4HZZ4|RMR6_ARATH(Receptor homology region, transmembrane domain- and RING domain-containing protein 6 OS=Arabidopsis thaliana OX=3702 GN=RMR6 PE=3 SV=2)
VIT_00s0349g00050	0	0	0	0	0	0	CBI22122.3(unnamed protein product, partial [Vitis vinifera])		ENOG410YWQ7(Transcription factor)	sp|Q84JK2|FD_ARATH(Protein FD OS=Arabidopsis thaliana OX=3702 GN=FD PE=1 SV=1)
VIT_00s0349g00060	29.62	27.47	31.08	16.67	13.24	17.94	XP_010646871.1(PREDICTED: la-related protein 1C isoform X1 [Vitis vinifera])	LARP1	COG5193(La ribonucleoprotein domain family member); COG5193(La ribonucleoprotein domain family member)	sp|Q94K80|LRP1C_ARATH(La-related protein 1C OS=Arabidopsis thaliana OX=3702 GN=LARP1C PE=1 SV=1)
VIT_00s0352g00020	0	0.33	0	0	0	0	CBI23457.3(unnamed protein product, partial [Vitis vinifera])	NAALAD	COG2234(peptidase m28); COG4882(Aminopeptidase Iap family-like protein)	sp|Q852M4|PLAT3_ORYSJ(Probable glutamate carboxypeptidase PLA3 OS=Oryza sativa subsp. japonica OX=39947 GN=PLA3 PE=1 SV=2)
VIT_00s0352g00030	0	0	0	0	0	0	CBI23458.3(unnamed protein product, partial [Vitis vinifera])
VIT_00s0353g00020	0	0	0.07	0.02	0	0.02	CBI25710.3(unnamed protein product, partial [Vitis vinifera])		COG0515(Serine Threonine protein kinase); ENOG4110XTI(serine threonine-protein kinase)	sp|Q9SXB8|Y1133_ARATH(G-type lectin S-receptor-like serine/threonine-protein kinase At1g11330 OS=Arabidopsis thaliana OX=3702 GN=At1g11330 PE=1 SV=3)
VIT_00s0353g00030	0	0	0	0	0	0	CAN70167.1(hypothetical protein VITISV_024703 [Vitis vinifera])		COG0515(Serine Threonine protein kinase); ENOG4110XTI(serine threonine-protein kinase)	sp|Q9SXB8|Y1133_ARATH(G-type lectin S-receptor-like serine/threonine-protein kinase At1g11330 OS=Arabidopsis thaliana OX=3702 GN=At1g11330 PE=1 SV=3)
VIT_06s0004g04230	86.12	104.27	86.93	176.44	183.82	140.29	XP_022730114.1(histone H2B.3-like [Durio zibethinus])	H2B	ENOG4111NV5(Core component of nucleosome. Nucleosomes wrap and compact DNA into chromatin, limiting DNA accessibility to the cellular machineries which require DNA as a template. Histones thereby play a central role in transcription regulation, DNA repair, DNA replication and chromosomal stability. DNA accessibility is regulated via a complex set of post-translational modifications of histones, a…	sp|O22582|H2B_GOSHI(Histone H2B OS=Gossypium hirsutum OX=3635 GN=HIS2B PE=2 SV=3)
VIT_00s2527g00010	86.06	79.9	84.47	38.83	23.16	20.67	AAB47172.1(vacuolar invertase 2, GIN2 [Vitis vinifera=grape berries, Sultana, berries, Peptide, 664 aa])	INV, sacA	COG1621(endo-glucanase)	sp|P29001|INVA_VIGRR(Acid beta-fructofuranosidase OS=Vigna radiata var. radiata OX=3916 GN=INVA PE=1 SV=1)
VIT_01s0150g00580	85.98	85.4	52.17	173.94	103.92	100.07	XP_002275270.1(PREDICTED: 60S ribosomal protein L10 [Vitis vinifera])	RP-L10e, RPL10	COG0197(Binds 23S rRNA and is also seen to make contacts with the A and possibly P site tRNAs (By similarity))	sp|Q9SPB3|RL10_VITRI(60S ribosomal protein L10 OS=Vitis riparia OX=96939 GN=RPL10 PE=2 SV=1)
VIT_00s0357g00020	31.9	29.07	23.69	52.7	44.13	39.91	XP_002268556.1(PREDICTED: uncharacterized protein LOC100266972 [Vitis vinifera])	fabZ	COG0764(Involved in unsaturated fatty acids biosynthesis. Catalyzes the dehydration of short chain beta-hydroxyacyl-ACPs and long chain saturated and unsaturated beta-hydroxyacyl-ACPs (By similarity))	sp|Q8DI01|FABZ_THEEB(3-hydroxyacyl-[acyl-carrier-protein] dehydratase FabZ OS=Thermosynechococcus elongatus (strain BP-1) OX=197221 GN=fabZ PE=3 SV=1)
VIT_00s0357g00030	0	0	0	0	0	0	XP_010652308.1(PREDICTED: squamosa promoter-binding-like protein 1 [Vitis vinifera])		ENOG4110DQF(Squamosa promoter-binding-like protein)	sp|Q9SMX9|SPL1_ARATH(Squamosa promoter-binding-like protein 1 OS=Arabidopsis thaliana OX=3702 GN=SPL1 PE=1 SV=2)
VIT_00s0357g00060	0.76	0.6	0.4	0.63	0.88	1.17	XP_019073945.1(PREDICTED: probable glucan 1,3-beta-glucosidase A isoform X1 [Vitis vinifera])		COG2730(Glycoside hydrolase Family 5)	sp|Q7Z9L3|EXGA_ASPOR(Glucan 1,3-beta-glucosidase A OS=Aspergillus oryzae (strain ATCC 42149 / RIB 40) OX=510516 GN=exgA PE=1 SV=1)
VIT_00s0357g00070	0.18	0.09	0.23	0	0	0	CBI33034.3(unnamed protein product, partial [Vitis vinifera])	fabZ	COG0764(Involved in unsaturated fatty acids biosynthesis. Catalyzes the dehydration of short chain beta-hydroxyacyl-ACPs and long chain saturated and unsaturated beta-hydroxyacyl-ACPs (By similarity))	sp|P73848|FABZ_SYNY3(3-hydroxyacyl-[acyl-carrier-protein] dehydratase FabZ OS=Synechocystis sp. (strain PCC 6803 / Kazusa) OX=1111708 GN=fabZ PE=3 SV=2)
VIT_09s0002g04330	85.66	98.33	89.29	185.56	149.9	140.81	CBI36128.3(unnamed protein product, partial [Vitis vinifera])	RP-S17, MRPS17, rpsQ	COG0186(Photosystem I reaction center subunit); ENOG410XPK2(Photosystem I reaction center subunit)	sp|P16180|RR17_ARATH(30S ribosomal protein S17, chloroplastic OS=Arabidopsis thaliana OX=3702 GN=RPS17 PE=1 SV=1)
VIT_00s0357g00090	0.08	0.12	0.21	0.12	0	0.16	XP_002266219.3(PREDICTED: protein UPSTREAM OF FLC [Vitis vinifera])		ENOG410YC81(Glycoside hydrolase Family 5); ENOG410Y2CG(WD-40 repeat family protein)	sp|Q9LX14|UFC_ARATH(Protein UPSTREAM OF FLC OS=Arabidopsis thaliana OX=3702 GN=UFC PE=2 SV=1)
VIT_00s0357g00100	2784.88	2334.37	721.81	3264.07	2622.09	1714.34	XP_002268073.1(PREDICTED: pollen-specific protein C13 [Vitis vinifera])		ENOG410YRT5(Pollen-specific protein)	sp|P33050|PSC13_MAIZE(Pollen-specific protein C13 OS=Zea mays OX=4577 GN=MGS1 PE=2 SV=1)
VIT_00s0357g00110	0	0	0	0	0	0	CBI33038.3(unnamed protein product, partial [Vitis vinifera])		COG5411(Pollen-specific protein)	sp|Q66GQ6|IP5P5_ARATH(Type I inositol polyphosphate 5-phosphatase 5 OS=Arabidopsis thaliana OX=3702 GN=IP5P5 PE=2 SV=1)
VIT_00s0357g00120	0	0	0	0	0	0	XP_002262659.2(PREDICTED: putative ETHYLENE INSENSITIVE 3-like 4 protein [Vitis vinifera])	EIN3	ENOG4111BJ3(ethylene insensitive); ENOG4110EBS(ethylene insensitive)	sp|Q9LX16|EIL4_ARATH(Putative ETHYLENE INSENSITIVE 3-like 4 protein OS=Arabidopsis thaliana OX=3702 GN=EIL4 PE=3 SV=1)
VIT_00s0357g00130	0	0	0	0	0	0	CBI33039.3(unnamed protein product, partial [Vitis vinifera])	ANXA13	ENOG410XPUN(ethylene insensitive)	sp|Q9SYT0|ANXD1_ARATH(Annexin D1 OS=Arabidopsis thaliana OX=3702 GN=ANN1 PE=1 SV=1)
VIT_00s0358g00010	0	2.53	0	0	0	2.68	CBI35696.3(unnamed protein product, partial [Vitis vinifera])
VIT_00s0358g00020	0	0	0	0	0	0	CBI38388.3(unnamed protein product, partial [Vitis vinifera])
VIT_00s0360g00010	133.85	86.34	76.68	74.69	78.15	69.63	XP_002272171.1(PREDICTED: UV-B-induced protein At3g17800, chloroplastic isoform X1 [Vitis vinifera])
VIT_05s0020g00170	85.33	77.35	97.28	23.4	27.66	35.59	XP_010649486.1(PREDICTED: nuclear export mediator factor Nemf isoform X1 [Vitis vinifera])		COG1293(Fibronectin-binding A domain protein)	sp|Q8CCP0|NEMF_MOUSE(Nuclear export mediator factor Nemf OS=Mus musculus OX=10090 GN=Nemf PE=1 SV=2)
VIT_00s0360g00030	10.56	8.17	14.75	10.76	9.69	14.92	XP_010646890.1(PREDICTED: forkhead box protein B2 [Vitis vinifera])
VIT_00s0360g00040	0	0	0	0.23	0	0
VIT_00s0360g00050	33.29	31.48	37.48	34.73	43.68	34.8	XP_003635266.1(PREDICTED: cyclin-C1-2 isoform X1 [Vitis vinifera])	CCNC, SSN8	COG5333(Protein of unknown function (DUF760))	sp|Q9FJK7|CCC12_ARATH(Cyclin-C1-2 OS=Arabidopsis thaliana OX=3702 GN=CYCC1-2 PE=2 SV=1)
VIT_00s0361g00010	0	0	0	0	0	0	CBI38332.3(unnamed protein product, partial [Vitis vinifera])	ANR	COG0451(Protein of unknown function (DUF760))	sp|Q9SEV0|BAN_ARATH(Anthocyanidin reductase OS=Arabidopsis thaliana OX=3702 GN=BAN PE=1 SV=2)
VIT_00s0361g00020	0	0	0	0	0	0	CBI38333.3(unnamed protein product, partial [Vitis vinifera])	ANR	COG0451(Protein of unknown function (DUF760))	sp|Q7PCC4|ANRCH_VITVI(Anthocyanidin reductase ((2S)-flavan-3-ol-forming) OS=Vitis vinifera OX=29760 GN=ANR PE=1 SV=1)
VIT_00s0361g00030	0	0	0	0	0	0	CBI38334.3(unnamed protein product, partial [Vitis vinifera])	ANR	COG0451(Nad-dependent epimerase dehydratase)	sp|Q7PCC4|ANRCH_VITVI(Anthocyanidin reductase ((2S)-flavan-3-ol-forming) OS=Vitis vinifera OX=29760 GN=ANR PE=1 SV=1)
VIT_00s0361g00040	4.61	1.85	1.26	3.36	1.37	2.52	D7U6G6.1(RecName: Full=Anthocyanidin reductase ((2S)-flavan-3-ol-forming); Short=VvANR)	ANR	COG0451(Nad-dependent epimerase dehydratase)	sp|D7U6G6|ANRPN_VITVI(Anthocyanidin reductase ((2S)-flavan-3-ol-forming) OS=Vitis vinifera OX=29760 GN=ANR PE=3 SV=1)
VIT_13s0019g03380	85.22	85.91	92.18	43.39	50.8	58.19	XP_002276145.2(PREDICTED: coronatine-insensitive protein 1 [Vitis vinifera])	COI-1	ENOG410XQ54(Myb-like DNA-binding domain)	sp|O04197|COI1_ARATH(Coronatine-insensitive protein 1 OS=Arabidopsis thaliana OX=3702 GN=COI1 PE=1 SV=1)
VIT_00s0361g00060	0	2.82	0.02	0	0	0	CBI38337.3(unnamed protein product, partial [Vitis vinifera])	AFS1	ENOG41115RY((E,E)-alpha-farnesene synthase-like); ENOG410YF98(synthase)	sp|B9RXW0|TPS7_RICCO(Alpha-farnesene synthase OS=Ricinus communis OX=3988 GN=TPS7 PE=1 SV=2)
VIT_00s0361g00070	0	0	0	0	0	0
VIT_00s0361g00080	41.36	47.07	49.12	56.02	47	53.23	XP_019073949.1(PREDICTED: uncharacterized protein LOC100241484 [Vitis vinifera])		ENOG41128QA(-)
VIT_00s0361g00090	0.04	0.11	0.09	0.15	0.04	0	XP_010646894.1(PREDICTED: BTB/POZ domain-containing protein At3g22104 [Vitis vinifera])		ENOG4111G11(BTB POZ domain-containing protein)	sp|Q9C5J4|Y3210_ARATH(BTB/POZ domain-containing protein At3g22104 OS=Arabidopsis thaliana OX=3702 GN=At3g22104 PE=2 SV=1)
VIT_14s0066g01720	84.95	71.15	75.49	41.21	31.44	34.46	XP_010660954.1(PREDICTED: uncharacterized protein LOC100252575 isoform X1 [Vitis vinifera])		ENOG410YB6V(TFIIS helical bundle-like domain); ENOG410ZZSQ(TFIIS helical bundle-like domain); ENOG4111QPV(TFIIS helical bundle-like domain); ENOG410Y6ZI(TFIIS helical bundle-like domain)
VIT_00s0144g00260	84.88	93.18	47.08	0	0	17.99	CBI23418.3(unnamed protein product, partial [Vitis vinifera])	RP-S27Ae, RPS27A	COG1998(30S ribosomal protein S27Ae); COG5272(30S ribosomal protein S27Ae)	sp|P59232|R27AB_ARATH(Ubiquitin-40S ribosomal protein S27a-2 OS=Arabidopsis thaliana OX=3702 GN=RPS27AB PE=2 SV=2)
VIT_19s0014g03160	84.87	87.79	25.83	200.35	134.54	64.21	XP_002284769.2(PREDICTED: protochlorophyllide reductase, chloroplastic [Vitis vinifera])	por	COG1028(Dehydrogenase reductase)	sp|Q41249|PORA_CUCSA(Protochlorophyllide reductase, chloroplastic OS=Cucumis sativus OX=3659 GN=PORA PE=2 SV=1)
VIT_00s0365g00010	0	0	0	0	0	0
VIT_13s0019g03170	84.8	111.04	224.34	182.03	140.49	161.73	XP_019080139.1(PREDICTED: 18.1 kDa class I heat shock protein [Vitis vinifera])	HSP20	COG0071(response to heat)	sp|Q84Q77|HS17A_ORYSJ(17.9 kDa class I heat shock protein OS=Oryza sativa subsp. japonica OX=39947 GN=HSP17.9A PE=1 SV=1)
VIT_00s0366g00020	10.34	12.4	14.67	11.25	13.03	10.96	XP_010646899.1(PREDICTED: cysteine-rich receptor-like protein kinase 10 [Vitis vinifera])	IRAK4	COG0515(Serine Threonine protein kinase)	sp|Q8GYA4|CRK10_ARATH(Cysteine-rich receptor-like protein kinase 10 OS=Arabidopsis thaliana OX=3702 GN=CRK10 PE=1 SV=3)
VIT_00s0367g00010	0	0	0	0	0	0
VIT_00s0369g00010	0	0	0	0	0	0	XP_019076208.1(PREDICTED: uncharacterized protein LOC109122810 [Vitis vinifera])		ENOG410XPER(Component of the Mediator complex, a coactivator involved in the regulated transcription of nearly all RNA polymerase II-dependent genes. Mediator functions as a bridge to convey information from gene-specific regulatory proteins to the basal RNA polymerase II transcription machinery. The Mediator complex, having a compact conformation in its free form, is recruited to promoters by di…
VIT_00s0369g00040	0	0	0	0	0	0	CBI29512.3(unnamed protein product, partial [Vitis vinifera])	E3.2.1.15	COG5434(Glycoside hydrolase family 28)	sp|P48979|PGLR_PRUPE(Polygalacturonase OS=Prunus persica OX=3760 PE=2 SV=1)
VIT_00s0369g00050	0.14	0.29	0.24	0.11	0.26	0.51	CAN61142.1(hypothetical protein VITISV_004317 [Vitis vinifera])		ENOG410ZJZY(Glycoside hydrolase family 28)	sp|B3H672|PP317_ARATH(Pentatricopeptide repeat-containing protein At4g17616 OS=Arabidopsis thaliana OX=3702 GN=At4g17616 PE=2 SV=1)
VIT_00s0370g00010	12.34	14.06	15.42	9.91	8.65	9.04	CBI35687.3(unnamed protein product, partial [Vitis vinifera])	IRAK4	COG0515(Pentatricopeptide repeat-containing protein)	sp|Q93YN1|CRPK1_ARATH(Cold-responsive protein kinase 1 OS=Arabidopsis thaliana OX=3702 GN=CRPK1 PE=1 SV=1)
VIT_00s0370g00020	75.65	69.59	72.33	71.87	49.49	66.7	XP_003635272.1(PREDICTED: clathrin light chain 1 [Vitis vinifera])		ENOG410YB93(clathrin light chain)	sp|Q9SKU1|CLC1_ARATH(Clathrin light chain 1 OS=Arabidopsis thaliana OX=3702 GN=At2g20760 PE=2 SV=1)
VIT_00s0370g00030	9.94	6.35	8.08	7.49	5.5	9.28	CBI35689.3(unnamed protein product, partial [Vitis vinifera])	CPL1_2	COG5190(clathrin light chain)	sp|Q5YDB6|CPL1_ARATH(RNA polymerase II C-terminal domain phosphatase-like 1 OS=Arabidopsis thaliana OX=3702 GN=CPL1 PE=1 SV=1)
VIT_00s0259g00130	84.21	4.07	61.68	214.55	112.04	93.3	CBI18635.3(unnamed protein product, partial [Vitis vinifera])	PRKAB	ENOG410XRB3(heavy metal transport detoxification protein)	sp|Q9SCY5|KINB2_ARATH(SNF1-related protein kinase regulatory subunit beta-2 OS=Arabidopsis thaliana OX=3702 GN=KINB2 PE=1 SV=1)
VIT_16s0100g00500	83.96	83.38	96.17	36.93	38.64	49.26	XP_002279763.2(PREDICTED: probable transcriptional regulator SLK2 [Vitis vinifera])		ENOG41126CV(-)	sp|Q94BP0|SLK2_ARATH(Probable transcriptional regulator SLK2 OS=Arabidopsis thaliana OX=3702 GN=SLK2 PE=1 SV=1)
VIT_00s0370g00060	48.95	67.12	50.67	86.42	88.22	70.21	XP_003635273.1(PREDICTED: uncharacterized protein LOC109121414 [Vitis vinifera])		COG0596(Alpha beta hydrolase); ENOG410XRPK(hydrolase); ENOG410XVV6(hydrolase); ENOG410ZMU4(alpha/beta hydrolase fold); ENOG410ZJYN(alpha/beta hydrolase fold)	sp|P80299|HYES_RAT(Bifunctional epoxide hydrolase 2 OS=Rattus norvegicus OX=10116 GN=Ephx2 PE=1 SV=1)
VIT_00s0370g00070	23.61	23.5	19.95	35.83	22.02	24.59	XP_002270520.2(PREDICTED: bifunctional epoxide hydrolase 2 [Vitis vinifera])		ENOG410XRPK(hydrolase); COG0596(Alpha beta hydrolase); ENOG410XVV6(Hydrolase); ENOG410ZJYN(alpha/beta hydrolase fold)	sp|P34913|HYES_HUMAN(Bifunctional epoxide hydrolase 2 OS=Homo sapiens OX=9606 GN=EPHX2 PE=1 SV=2)
VIT_00s0370g00090	39.1	36.56	38.82	37.56	37.1	32.84	XP_019073959.1(PREDICTED: protein RTF1 homolog [Vitis vinifera])	RTF1	COG5296(Rtf1, Paf1 RNA polymerase II complex component, homolog (S. cerevisiae))	sp|Q9C950|VIP5_ARATH(Protein RTF1 homolog OS=Arabidopsis thaliana OX=3702 GN=VIP5 PE=1 SV=1)
VIT_00s0371g00010	0	0	0	0	0	0	CBI33213.3(unnamed protein product, partial [Vitis vinifera])	E1.1.1.195	COG1064(Rtf1, Paf1 RNA polymerase II complex component, homolog (S. cerevisiae))	sp|Q6V4H0|10HGO_CATRO(8-hydroxygeraniol dehydrogenase OS=Catharanthus roseus OX=4058 GN=10HGO PE=1 SV=1)
VIT_00s0371g00020	0	0	0	0	0	0	CBI33210.3(unnamed protein product, partial [Vitis vinifera])	E1.1.1.195	COG1064(alcohol dehydrogenase)	sp|Q9ZRF1|MTDH_FRAAN(Probable mannitol dehydrogenase OS=Fragaria ananassa OX=3747 GN=CAD PE=2 SV=1)
VIT_00s0371g00030	0	0	0	0	0	0	CBI33211.3(unnamed protein product, partial [Vitis vinifera])	E1.1.1.195	COG1064(alcohol dehydrogenase)	sp|Q6V4H0|10HGO_CATRO(8-hydroxygeraniol dehydrogenase OS=Catharanthus roseus OX=4058 GN=10HGO PE=1 SV=1)
VIT_00s0371g00040	0	0	0	0	0.15	0	XP_002271579.4(PREDICTED: probable mannitol dehydrogenase [Vitis vinifera])	E1.1.1.195	COG1064(alcohol dehydrogenase)	sp|Q9ZRF1|MTDH_FRAAN(Probable mannitol dehydrogenase OS=Fragaria ananassa OX=3747 GN=CAD PE=2 SV=1)
VIT_00s0371g00050	110.49	93.22	93.18	155.85	90.16	85.28	XP_003635278.1(PREDICTED: probable mannitol dehydrogenase [Vitis vinifera])	E1.1.1.195	COG1064(alcohol dehydrogenase)	sp|Q9ZRF1|MTDH_FRAAN(Probable mannitol dehydrogenase OS=Fragaria ananassa OX=3747 GN=CAD PE=2 SV=1)
VIT_00s0371g00060	0	0	0	0	0	0	CBI33213.3(unnamed protein product, partial [Vitis vinifera])	E1.1.1.195	COG1064(alcohol dehydrogenase)	sp|Q6V4H0|10HGO_CATRO(8-hydroxygeraniol dehydrogenase OS=Catharanthus roseus OX=4058 GN=10HGO PE=1 SV=1)
VIT_00s0371g00070	0	0	0	0	0	0	CBI33214.3(unnamed protein product, partial [Vitis vinifera])	E1.1.1.195	COG1064(alcohol dehydrogenase)	sp|Q9ZRF1|MTDH_FRAAN(Probable mannitol dehydrogenase OS=Fragaria ananassa OX=3747 GN=CAD PE=2 SV=1)
VIT_00s0371g00080	0	0	0	0	0	0	CBI33215.3(unnamed protein product, partial [Vitis vinifera])	E1.1.1.195	COG1064(alcohol dehydrogenase)	sp|Q6V4H0|10HGO_CATRO(8-hydroxygeraniol dehydrogenase OS=Catharanthus roseus OX=4058 GN=10HGO PE=1 SV=1)
VIT_00s0371g00090	0	0	0	0	0	0
VIT_00s0371g00100	15.01	5.73	1.21	23.16	9.13	3.51	XP_003635280.1(PREDICTED: probable mannitol dehydrogenase [Vitis vinifera])	E1.1.1.195	COG1064(alcohol dehydrogenase)	sp|Q9ZRF1|MTDH_FRAAN(Probable mannitol dehydrogenase OS=Fragaria ananassa OX=3747 GN=CAD PE=2 SV=1)
VIT_00s0371g00110	0	0	0	0	0	0	XP_003635277.1(PREDICTED: probable rhamnogalacturonate lyase B, partial [Vitis vinifera])	RGL4, rhiE	ENOG410YE12(Rhamnogalacturonate lyase); ENOG41105EX(Rhamnogalacturonate lyase family)	sp|Q8RJP2|RHIE_DICD3(Rhamnogalacturonate lyase OS=Dickeya dadantii (strain 3937) OX=198628 GN=rhiE PE=1 SV=1)
VIT_11s0052g00670	83.17	62.12	53.77	22.95	19.87	23.74	XP_010656852.1(PREDICTED: villin-4 [Vitis vinifera])	GSN	ENOG410XR0A(capping protein (actin filament) gelsolin-like)	sp|O65570|VILI4_ARATH(Villin-4 OS=Arabidopsis thaliana OX=3702 GN=VLN4 PE=1 SV=1)
VIT_00s0372g00020	0	0	0	0	0	0	NP_001267928.1((3S,6E)-nerolidol synthase 1, chloroplastic-like [Vitis vinifera])	TPS14	ENOG410YDA6(synthase)	sp|P0CV94|NES1_FRAAN((3S,6E)-nerolidol synthase 1 OS=Fragaria ananassa OX=3747 PE=1 SV=1)
VIT_00s0372g00030	0	0	0	0	0	0	CBI23480.3(unnamed protein product, partial [Vitis vinifera])	TPS14	ENOG410YDA6(synthase)	sp|P0CV96|NES1_FRAVE((3S,6E)-nerolidol synthase 1, chloroplastic OS=Fragaria vesca OX=57918 PE=1 SV=1)
VIT_00s0372g00040	0	0	0	0	0	0	XP_003635282.1(PREDICTED: (3S,6E)-nerolidol synthase 1 [Vitis vinifera])	TPS14	ENOG410YDA6(synthase)	sp|P0CV94|NES1_FRAAN((3S,6E)-nerolidol synthase 1 OS=Fragaria ananassa OX=3747 PE=1 SV=1)
VIT_00s0372g00060	0	0	0.1	0	0.34	0.08	CBI23482.3(unnamed protein product, partial [Vitis vinifera])	TPS14	ENOG410YDA6(synthase)	sp|P0CV94|NES1_FRAAN((3S,6E)-nerolidol synthase 1 OS=Fragaria ananassa OX=3747 PE=1 SV=1)
VIT_00s0372g00070	0	0	0	0	0	0	XP_010646907.1(PREDICTED: (3S,6E)-nerolidol synthase 1, chloroplastic-like isoform X2 [Vitis vinifera])	TPS14	ENOG410YDA6(synthase)	sp|P0CV94|NES1_FRAAN((3S,6E)-nerolidol synthase 1 OS=Fragaria ananassa OX=3747 PE=1 SV=1)
VIT_00s0372g00080	0	0	0	0	0	0	CBI23483.3(unnamed protein product, partial [Vitis vinifera])	TPS14	ENOG410YDA6(synthase)	sp|P0CV96|NES1_FRAVE((3S,6E)-nerolidol synthase 1, chloroplastic OS=Fragaria vesca OX=57918 PE=1 SV=1)
VIT_00s0372g00100	0	0	0	0	0	0	CBI23484.3(unnamed protein product, partial [Vitis vinifera])	TPS14	ENOG410YDA6(synthase)	sp|B9RXW4|TPS13_RICCO(Probable terpene synthase 13 OS=Ricinus communis OX=3988 GN=TPS13 PE=3 SV=1)
VIT_00s0373g00010	27.32	27.41	17.54	29.7	28.23	22.18	POF20813.1(tubulin alpha chain [Quercus suber])	TUBA	COG5023(protein polymerization)	sp|P33629|TBA_PRUDU(Tubulin alpha chain OS=Prunus dulcis OX=3755 GN=TUBA PE=2 SV=1)
VIT_00s0373g00020	0.13	0.13	0	0.26	0.26	0.25	XP_002263186.3(PREDICTED: LRR receptor-like serine/threonine-protein kinase HSL2 [Vitis vinifera])		COG0515(protein polymerization); COG4886(protein polymerization)	sp|C0LGX3|HSL2_ARATH(LRR receptor-like serine/threonine-protein kinase HSL2 OS=Arabidopsis thaliana OX=3702 GN=HSL2 PE=2 SV=1)
VIT_00s0373g00030	1.77	0.39	0.07	1.53	0.86	0.13	CBI29426.3(unnamed protein product, partial [Vitis vinifera])		COG4886(leucine Rich Repeat); COG0515(Serine Threonine protein kinase)	sp|C0LGX3|HSL2_ARATH(LRR receptor-like serine/threonine-protein kinase HSL2 OS=Arabidopsis thaliana OX=3702 GN=HSL2 PE=2 SV=1)
VIT_00s0373g00040	50.67	61.97	60.25	67.08	60.06	57.25	XP_002263670.3(PREDICTED: malate dehydrogenase, glyoxysomal isoform X1 [Vitis vinifera])	MDH2	COG0039(Catalyzes the reversible oxidation of malate to oxaloacetate (By similarity))	sp|P19446|MDHG_CITLA(Malate dehydrogenase, glyoxysomal OS=Citrullus lanatus OX=3654 PE=1 SV=1)
VIT_00s0373g00050	0	0	0	0	0	0	XP_002263046.4(PREDICTED: transcription factor bHLH25, partial [Vitis vinifera])		ENOG41118GE(Transcription factor); ENOG41103SF(Transcription factor); ENOG410YG6S(Transcription factor)	sp|Q1PF16|BH019_ARATH(Transcription factor bHLH19 OS=Arabidopsis thaliana OX=3702 GN=BHLH19 PE=1 SV=1)
VIT_00s0374g00010	0	0	0	0	0	0	XP_010646911.1(PREDICTED: G-type lectin S-receptor-like serine/threonine-protein kinase RKS1 [Vitis vinifera])		COG0515(Serine Threonine protein kinase)	sp|Q9ZT07|RKS1_ARATH(G-type lectin S-receptor-like serine/threonine-protein kinase RKS1 OS=Arabidopsis thaliana OX=3702 GN=RKS1 PE=3 SV=3)
VIT_00s0374g00020	0.03	0.49	0.25	0	0	0.15	XP_010646911.1(PREDICTED: G-type lectin S-receptor-like serine/threonine-protein kinase RKS1 [Vitis vinifera])		COG0515(Serine Threonine protein kinase)	sp|Q9LPZ3|Y1141_ARATH(G-type lectin S-receptor-like serine/threonine-protein kinase At1g11410 OS=Arabidopsis thaliana OX=3702 GN=At1g11410 PE=3 SV=3)
VIT_00s0374g00030	2.42	1.98	2.13	2.9	2.48	2.83	CBI38299.3(unnamed protein product, partial [Vitis vinifera])		COG0515(Serine Threonine protein kinase)	sp|Q9ZT07|RKS1_ARATH(G-type lectin S-receptor-like serine/threonine-protein kinase RKS1 OS=Arabidopsis thaliana OX=3702 GN=RKS1 PE=3 SV=3)
VIT_00s0374g00040	0.29	0.12	0.46	0.35	0.71	0.56	CBI38300.3(unnamed protein product, partial [Vitis vinifera])		COG0515(Serine Threonine protein kinase)	sp|Q9ZT07|RKS1_ARATH(G-type lectin S-receptor-like serine/threonine-protein kinase RKS1 OS=Arabidopsis thaliana OX=3702 GN=RKS1 PE=3 SV=3)
VIT_00s0374g00050	95.39	109.5	176.93	62.78	72.82	111.51	XP_003635287.2(PREDICTED: U-box domain-containing protein 8 [Vitis vinifera])		ENOG410XRTN(Serine Threonine protein kinase)	sp|O81902|PUB8_ARATH(U-box domain-containing protein 8 OS=Arabidopsis thaliana OX=3702 GN=PUB8 PE=2 SV=1)
VIT_00s0322g00030	82.98	92.69	91.16	176.46	123.12	142.16	XP_019073907.1(PREDICTED: LOW QUALITY PROTEIN: galactomannan galactosyltransferase 1-like [Vitis vinifera])		ENOG410XSJS(Channel protein (Hemolysin III family)	sp|Q564G7|GMGT1_CYATE(Galactomannan galactosyltransferase 1 OS=Cyamopsis tetragonoloba OX=3832 GN=GMGT1 PE=1 SV=1)
VIT_00s0375g00020	0	0	0	0	0	0	XP_002271939.2(PREDICTED: disease resistance-like protein CSA1 [Vitis vinifera])		ENOG410XUGU(TMV resistance protein N-like); ENOG4111THG(Resistance protein)	sp|Q9SSN3|TIR_ARATH(Toll/interleukin-1 receptor-like protein OS=Arabidopsis thaliana OX=3702 GN=TIR PE=1 SV=1)
VIT_00s0375g00030	5.17	3.86	0.33	9.4	2.64	1.79	XP_002271908.2(PREDICTED: alpha-galactosidase isoform X1 [Vitis vinifera])	E3.2.1.22B, galA, rafA	ENOG410XPF1(Resistance protein)	sp|Q8RX86|AGAL2_ARATH(Alpha-galactosidase 2 OS=Arabidopsis thaliana OX=3702 GN=AGAL2 PE=1 SV=1)
VIT_00s0375g00040	6.14	3.03	3.24	5.1	8.22	2.65	CBI38329.3(unnamed protein product, partial [Vitis vinifera])		ENOG4111FG3(nac domain)	sp|Q8GY42|NAC25_ARATH(NAC transcription factor 25 OS=Arabidopsis thaliana OX=3702 GN=NAC025 PE=2 SV=1)
VIT_00s0375g00050	31.02	32.84	24.71	39.47	34.2	36.56	CBI38330.3(unnamed protein product, partial [Vitis vinifera])
VIT_00s0375g00060	0	0	0	0	0	0	CBI38331.3(unnamed protein product, partial [Vitis vinifera])	TPS04, GES	ENOG411150G(Terpene synthase, N-terminal domain); ENOG410YDYM((E,E)-geranyllinalool); ENOG410Y9SB((E,E)-geranyllinalool)	sp|Q96376|LIS_CLABR(S-linalool synthase OS=Clarkia breweri OX=36903 GN=LIS PE=2 SV=1)
VIT_07s0129g00180	82.96	61.46	102.49	21.46	21.77	32.22	XP_002284429.1(PREDICTED: calcium-transporting ATPase 2, plasma membrane-type [Vitis vinifera])	E3.6.3.8	ENOG410XNNC(ATPase, Ca transporting, plasma membrane)	sp|O81108|ACA2_ARATH(Calcium-transporting ATPase 2, plasma membrane-type OS=Arabidopsis thaliana OX=3702 GN=ACA2 PE=1 SV=1)
VIT_00s0378g00020	0	0	0	0	0	0	CAN80341.1(hypothetical protein VITISV_028478 [Vitis vinifera])		COG4886(leucine Rich Repeat); ENOG4111HTF(NB-ARC domain)	sp|Q9LRR5|DRL21_ARATH(Putative disease resistance protein At3g14460 OS=Arabidopsis thaliana OX=3702 GN=At3g14460 PE=3 SV=1)
VIT_16s0039g02370	82.87	123.46	80.35	2.72	2.4	5.01	CBI26550.3(unnamed protein product, partial [Vitis vinifera])		COG4886(leucine Rich Repeat)	sp|Q6K4T4|SERK4_ORYSJ(LRR receptor kinase SERK2 OS=Oryza sativa subsp. japonica OX=39947 GN=SERK4 PE=3 SV=1)
VIT_00s0283g00020	82.57	71.65	80.66	40.48	29.06	41.94	XP_002273150.1(PREDICTED: ribonuclease TUDOR 1 [Vitis vinifera])	SND1	COG1525(nuclease)	sp|Q8VZG7|TSN1_ARATH(Ribonuclease TUDOR 1 OS=Arabidopsis thaliana OX=3702 GN=TSN1 PE=1 SV=1)
VIT_02s0025g02990	81.03	74.41	88.12	174.45	146.9	163.78	XP_002277915.3(PREDICTED: mitochondrial import inner membrane translocase subunit Tim13 [Vitis vinifera])	TIM13	ENOG41124YI(Mitochondrial intermembrane chaperone that participates in the import and insertion of some multi-pass transmembrane proteins into the mitochondrial inner membrane. Also required for the transfer of beta-barrel precursors from the TOM complex to the sorting and assembly machinery (SAM complex) of the outer membrane. Acts as a chaperone-like protein that protects the hydrophobic precur…	sp|Q9XGY5|TIM13_ORYSJ(Mitochondrial import inner membrane translocase subunit Tim13 OS=Oryza sativa subsp. japonica OX=39947 GN=TIM13 PE=3 SV=2)
VIT_09s0002g03450	80.98	120.74	179.79	231.14	220.98	237.81	CBI36054.3(unnamed protein product, partial [Vitis vinifera])		ENOG410XPT7(Serine Threonine protein kinase)	sp|Q9LIG0|Y3136_ARATH(Clavaminate synthase-like protein At3g21360 OS=Arabidopsis thaliana OX=3702 GN=At3g21360 PE=1 SV=1)
VIT_00s0379g00050	0	0	0	0	0	0	XP_002262804.2(PREDICTED: 3-ketodihydrosphingosine reductase [Vitis vinifera])		COG0300(WD40); COG1028(WD40)	sp|Q2KIJ5|KDSR_BOVIN(3-ketodihydrosphingosine reductase OS=Bos taurus OX=9913 GN=KDSR PE=2 SV=1)
VIT_02s0012g01290	80.93	69.71	12.14	0	0	0	CBI33884.3(unnamed protein product, partial [Vitis vinifera])
VIT_00s0379g00070	8.07	7.27	4.74	11.17	10.35	7.35	XP_002262855.3(PREDICTED: CDPK-related kinase 5 [Vitis vinifera])	E2.7.1.-	ENOG410XRMJ(-)	sp|P53681|CRK_DAUCA(CDPK-related protein kinase OS=Daucus carota OX=4039 GN=CRK PE=2 SV=1)
VIT_00s0380g00020	0	0	0	0	0	0	XP_010649299.1(PREDICTED: probable serine/threonine-protein kinase At1g09600 [Vitis vinifera])		ENOG410XPIR(Cyclin-Dependent Kinase)	sp|F4I114|Y1960_ARATH(Probable serine/threonine-protein kinase At1g09600 OS=Arabidopsis thaliana OX=3702 GN=At1g09600 PE=3 SV=1)
VIT_00s0380g00030	0	0	0	0	0	0	CBI40985.3(unnamed protein product, partial [Vitis vinifera])		COG0524(Cyclin-Dependent Kinase); ENOG410XPIR(Cyclin-Dependent Kinase)
VIT_00s0384g00020	0	0	0	0	0	0	CBI14785.3(unnamed protein product, partial [Vitis vinifera])		ENOG41118GE(Transcription factor); ENOG410YG6S(Transcription factor)	sp|Q9T072|BH025_ARATH(Transcription factor bHLH25 OS=Arabidopsis thaliana OX=3702 GN=BHLH25 PE=2 SV=2)
VIT_15s0021g00980	80.91	60.21	84.12	30.98	27.1	33.1	XP_002269466.2(PREDICTED: eukaryotic translation initiation factor 4G isoform X3 [Vitis vinifera])	EIF4G	ENOG410XS4P(2OGFe(II) oxygenase); ENOG410ZIZB(Eukaryotic translation initiation factor 4 gamma)	sp|Q76E23|IF4G_ARATH(Eukaryotic translation initiation factor 4G OS=Arabidopsis thaliana OX=3702 GN=EIF4G PE=1 SV=2)
VIT_19s0085g00200	79.52	67.06	70.62	172.96	153.85	164.44	XP_019072614.1(PREDICTED: pentatricopeptide repeat-containing protein At4g33170 [Vitis vinifera])		ENOG4111Z86(-)
VIT_00s0386g00010	0	0	0	0.34	0	0	XP_019073972.1(PREDICTED: agamous-like MADS-box protein AGL29 [Vitis vinifera])	MEF2C;MEF2A	COG5068(synthase)	sp|Q4PSU4|AGL61_ARATH(Agamous-like MADS-box protein AGL61 OS=Arabidopsis thaliana OX=3702 GN=AGL61 PE=1 SV=1)
VIT_00s0386g00020	272.41	275.42	194.9	375.82	345.25	291.63	XP_002264013.3(PREDICTED: cytochrome c oxidase subunit 6a, mitochondrial [Vitis vinifera])	COX6A	ENOG411253X(Cytochrome c oxidase polypeptide VIa)	sp|Q9T070|COX6A_ARATH(Cytochrome c oxidase subunit 6a, mitochondrial OS=Arabidopsis thaliana OX=3702 GN=COX6A PE=3 SV=1)
VIT_00s0386g00030	46.77	42.47	36.01	41.23	49.65	38.45	XP_002263304.2(PREDICTED: dentin sialophosphoprotein [Vitis vinifera])		ENOG411169F(-); ENOG410YZ75(-)
VIT_00s0386g00040	12.72	14.8	6.2	6.28	4.59	7.84	XP_010646924.1(PREDICTED: EPIDERMAL PATTERNING FACTOR-like protein 2 [Vitis vinifera])		ENOG410YZE3(epidermal patterning factor-like protein)	sp|Q9T068|EPFL2_ARATH(EPIDERMAL PATTERNING FACTOR-like protein 2 OS=Arabidopsis thaliana OX=3702 GN=EPFL2 PE=2 SV=1)
VIT_00s0386g00050	329.07	210.97	16.02	562.38	346.58	81.81	XP_010646925.1(PREDICTED: probable xyloglucan endotransglucosylase/hydrolase protein 7 [Vitis vinifera])	E2.4.1.207	COG2273(epidermal patterning factor-like protein); ENOG4110JM4(epidermal patterning factor-like protein)	sp|Q8LER3|XTH7_ARATH(Probable xyloglucan endotransglucosylase/hydrolase protein 7 OS=Arabidopsis thaliana OX=3702 GN=XTH7 PE=2 SV=2)
VIT_00s0386g00060	5.23	1.57	0	0	0	0	CBI41026.3(unnamed protein product, partial [Vitis vinifera])	FANCL, PHF9	ENOG410YC2U(Fanconi anemia, complementation group L)	sp|Q9CR14|FANCL_MOUSE(E3 ubiquitin-protein ligase FANCL OS=Mus musculus OX=10090 GN=Fancl PE=1 SV=1)
VIT_00s0388g00010	0	0.53	0.47	0.17	0.31	0	XP_002267570.2(PREDICTED: LEAF RUST 10 DISEASE-RESISTANCE LOCUS RECEPTOR-LIKE PROTEIN KINASE-like 2.2 [Vitis vinifera])	IRAK4	COG0515(Serine Threonine protein kinase); ENOG410YB97(STYKc)
VIT_01s0011g03420	78.95	92.07	133.96	157.19	163.54	123.21	XP_002282387.1(PREDICTED: uncharacterized protein LOC100268142 [Vitis vinifera])		ENOG410YTUU(-); ENOG410XPAX(-)
VIT_00s0388g00030	0.38	0.83	0.72	0.61	0.21	0.26	XP_010646928.1(PREDICTED: DNA mismatch repair protein MSH3 [Vitis vinifera])	MSH3	COG0249(Serine Threonine protein kinase); COG0475(Sodium hydrogen exchanger)	sp|O65607|MSH3_ARATH(DNA mismatch repair protein MSH3 OS=Arabidopsis thaliana OX=3702 GN=MSH3 PE=1 SV=2)
VIT_00s0388g00040	0.25	0	0	0.73	0	0	XP_010646929.1(PREDICTED: WD repeat-containing protein RUP2-like [Vitis vinifera])	RFWD2, COP1	ENOG411050N(WD40); ENOG4111PED(regulation of protein homodimerization activity)	sp|Q9FFA7|RUP2_ARATH(WD repeat-containing protein RUP2 OS=Arabidopsis thaliana OX=3702 GN=RUP2 PE=1 SV=1)
VIT_00s0388g00050	4.56	7.12	3.92	2.37	3.53	4.84	CAN66614.1(hypothetical protein VITISV_023172 [Vitis vinifera])	IRAK4	COG0515(Serine Threonine protein kinase)	sp|P93604|LRK10_WHEAT(Rust resistance kinase Lr10 OS=Triticum aestivum OX=4565 GN=LRK10 PE=2 SV=1)
VIT_00s0524g00010	78.51	80.56	155.27	26.15	13.11	26.57	XP_002263607.1(PREDICTED: U-box domain-containing protein 9 [Vitis vinifera])		ENOG410XRTN(synthase); ENOG410YG40(Ubox domain-containing protein)	sp|Q9SRT0|PUB9_ARATH(U-box domain-containing protein 9 OS=Arabidopsis thaliana OX=3702 GN=PUB9 PE=1 SV=1)
VIT_00s0388g00070	0	0	0	0	0	0	CBI30804.3(unnamed protein product, partial [Vitis vinifera])	ABCB1, CD243	COG1132(Serine Threonine protein kinase)	sp|Q9M0M2|AB9B_ARATH(ABC transporter B family member 9 OS=Arabidopsis thaliana OX=3702 GN=ABCB9 PE=3 SV=2)
VIT_18s0072g00370	78.51	57.63	59.01	20.87	19.68	21.3	XP_002265955.1(PREDICTED: cellulose synthase A catalytic subunit 2 [UDP-forming] [Vitis vinifera])	CESA	COG1215(One of the primary rRNA binding proteins, it binds directly near the 3'-end of the 23S rRNA, where it nucleates assembly of the 50S subunit (By similarity))	sp|O48947|CESA2_ARATH(Cellulose synthase A catalytic subunit 2 [UDP-forming] OS=Arabidopsis thaliana OX=3702 GN=CESA2 PE=1 SV=1)
VIT_12s0134g00420	78.39	72.22	85.03	37.01	45.76	53.34	XP_002272885.1(PREDICTED: uncharacterized protein LOC100257895 [Vitis vinifera])		COG4886(frataxin-like protein)	sp|P45969|SDS22_CAEEL(Protein phosphatase 1 regulatory subunit SDS22 homolog OS=Caenorhabditis elegans OX=6239 GN=sds-22 PE=3 SV=1)
VIT_19s0014g05310	78.36	71.26	79.15	26.57	31.5	30.34	XP_002279640.2(PREDICTED: protein transport protein Sec24-like At4g32640 isoform X1 [Vitis vinifera])	SEC24	COG5028(calcium homeostasis endoplasmic reticulum protein)	sp|Q9M081|SC24B_ARATH(Protein transport protein Sec24-like At4g32640 OS=Arabidopsis thaliana OX=3702 GN=At4g32640 PE=3 SV=3)
VIT_00s0389g00020	40.49	38.55	22.92	46.35	42.77	29.82	XP_010646931.1(PREDICTED: peroxisomal acyl-coenzyme A oxidase 1 [Vitis vinifera])	E1.3.3.6, ACOX1, ACOX3	COG1960(acyl-CoA dehydrogenase)	sp|O65202|ACOX1_ARATH(Peroxisomal acyl-coenzyme A oxidase 1 OS=Arabidopsis thaliana OX=3702 GN=ACX1 PE=1 SV=1)
VIT_00s0389g00030	3.67	5.37	5.36	2.21	3.36	3.85	XP_003635295.1(PREDICTED: cytochrome P450 CYP72A219 [Vitis vinifera])		COG2124(Cytochrome p450)	sp|H2DH21|C7A29_PANGI(Cytochrome P450 CYP72A219 OS=Panax ginseng OX=4054 PE=2 SV=1)
VIT_00s0389g00040	0.86	0.14	0.12	0.5	0.22	0.21	CBI33076.3(unnamed protein product, partial [Vitis vinifera])		COG2124(Cytochrome p450)	sp|Q05047|C72A1_CATRO(Secologanin synthase OS=Catharanthus roseus OX=4058 GN=CYP72A1 PE=2 SV=1)
VIT_00s0391g00010	3.24	3.05	2.82	3.33	2.14	2.13	XP_003635298.1(PREDICTED: 7-deoxyloganetin glucosyltransferase-like [Vitis vinifera])	UGT85A	COG1819(Transferase)	sp|G3FIN9|UGTK5_MANES(Linamarin synthase 2 OS=Manihot esculenta OX=3983 GN=UGT85K5 PE=1 SV=1)
VIT_00s0391g00020	23.71	34.19	25.14	28.02	27.45	25.31	XP_003635299.1(PREDICTED: haloacid dehalogenase-like hydrolase domain-containing protein At4g39970 [Vitis vinifera])		COG0637(HAD-superfamily hydrolase subfamily IA variant 3)	sp|Q680K2|GPPL1_ARATH(Haloacid dehalogenase-like hydrolase domain-containing protein At4g39970 OS=Arabidopsis thaliana OX=3702 GN=At4g39970 PE=2 SV=1)
VIT_00s0391g00030	0	0	0	0.53	0	0	XP_010646934.1(PREDICTED: EPIDERMAL PATTERNING FACTOR-like protein 1 [Vitis vinifera])		ENOG410Z50T(HAD-superfamily hydrolase subfamily IA variant 3)	sp|Q9LFT5|EPFL1_ARATH(EPIDERMAL PATTERNING FACTOR-like protein 1 OS=Arabidopsis thaliana OX=3702 GN=EPFL1 PE=1 SV=1)
VIT_00s0391g00040	21.41	16.82	13.73	37.95	28.91	19.85	XP_002269291.1(PREDICTED: F-box protein FBW2 [Vitis vinifera])		ENOG410Y91Y(F-box protein); ENOG410XQ54(F-box and leucine-rich repeat protein); ENOG410YQ9V(-)	sp|Q9ZPE4|FBW2_ARATH(F-box protein FBW2 OS=Arabidopsis thaliana OX=3702 GN=FBW2 PE=1 SV=1)
VIT_00s0391g00050	4.4	2.16	3.92	5.14	2.83	4	CBI29446.3(unnamed protein product, partial [Vitis vinifera])		ENOG41124M6(-)
VIT_00s0391g00060	28.76	30.08	27.01	35.79	38.48	31.12	XP_010646942.1(PREDICTED: uncharacterized protein LOC100244969 [Vitis vinifera])		ENOG410XVCV(-)
VIT_00s0391g00070	100.24	99.57	70.02	104.35	62.91	68.98	NP_001268127.1(3-deoxy-D-arabino-heptulosonate-7-phosphate synthase [Vitis vinifera])	E2.5.1.54, aroF, aroG, aroH	COG3200(phospho-2-dehydro-3-deoxyheptonate aldolase)	sp|P27608|AROF_TOBAC(Phospho-2-dehydro-3-deoxyheptonate aldolase 1, chloroplastic OS=Nicotiana tabacum OX=4097 GN=DHAPS-1 PE=2 SV=1)
VIT_07s0031g02210	78.18	1.25	0	0	7.23	0
VIT_00s0392g00020	0	0	0	0	0	0	CBI38368.3(unnamed protein product, partial [Vitis vinifera])	AFS1	ENOG41115RY((E,E)-alpha-farnesene synthase-like); ENOG410YF98((E,E)-alpha-farnesene synthase-like)	sp|B3TPQ7|ATESY_MAGGA(Alpha-terpineol synthase, chloroplastic OS=Magnolia grandiflora OX=3406 PE=1 SV=1)
VIT_00s0392g00030	0	0.04	0	0.08	0	0	XP_010646945.1(PREDICTED: alpha-farnesene synthase [Vitis vinifera])	AFS1	ENOG41115RY((E,E)-alpha-farnesene synthase-like); ENOG410YF98(synthase)	sp|B9RXW0|TPS7_RICCO(Alpha-farnesene synthase OS=Ricinus communis OX=3988 GN=TPS7 PE=1 SV=2)
VIT_00s0392g00040	0	0	0	0	0	0	XP_010646946.1(PREDICTED: proline-rich receptor-like protein kinase PERK1 [Vitis vinifera])
VIT_18s0001g12370	78.12	67.4	61.16	38.14	34.35	40.81	XP_002282774.1(PREDICTED: glucose-6-phosphate isomerase, cytosolic [Vitis vinifera])	GPI, pgi	COG0166(This enzyme is involved in nucleotide metabolism it produces dUMP, the immediate precursor of thymidine nucleotides and it decreases the intracellular concentration of dUTP so that uracil cannot be incorporated into DNA (By similarity))	sp|P54237|G6PI1_CLAMI(Glucose-6-phosphate isomerase, cytosolic 1 OS=Clarkia mildrediae OX=49756 GN=PGIC1 PE=3 SV=1)
VIT_00s0392g00060	0	0.27	0	0	0	0	CBI38372.3(unnamed protein product, partial [Vitis vinifera])	AFS1	ENOG41115RY((E,E)-alpha-farnesene synthase-like); ENOG410YF98(synthase)	sp|B9RXW0|TPS7_RICCO(Alpha-farnesene synthase OS=Ricinus communis OX=3988 GN=TPS7 PE=1 SV=2)
VIT_00s0392g00070	0	0	0	0	0	0	CBI38373.3(unnamed protein product, partial [Vitis vinifera])	AFS1	ENOG41115RY((E,E)-alpha-farnesene synthase-like)
VIT_00s0394g00010	12.07	8.67	11.54	15.99	11.36	18.27	XP_019073980.1(PREDICTED: uncharacterized protein LOC109122139, partial [Vitis vinifera])		ENOG4111S54(carboxyl-terminal peptidase)
VIT_00s0394g00020	10.64	9.27	10.84	6.31	6.11	5.24	XP_002267979.1(PREDICTED: pentatricopeptide repeat-containing protein At1g60770 isoform X1 [Vitis vinifera])		ENOG410Z7Z7(Pentatricopeptide repeat-containing protein)	sp|O22714|PPR86_ARATH(Pentatricopeptide repeat-containing protein At1g60770 OS=Arabidopsis thaliana OX=3702 GN=At1g60770 PE=2 SV=1)
VIT_00s0394g00030	51.38	33.31	20.52	44.76	27	21.75	XP_002268069.1(PREDICTED: uncharacterized protein LOC100260858 isoform X1 [Vitis vinifera])		COG1075(Pentatricopeptide repeat-containing protein)	sp|P04635|LIP_STAHY(Lipase OS=Staphylococcus hyicus OX=1284 GN=lip PE=1 SV=1)
VIT_00s0394g00040	0.39	0.4	0.2	0.63	0.04	0.04	XP_002267408.1(PREDICTED: L-tryptophan--pyruvate aminotransferase 1 [Vitis vinifera])	TAA1	ENOG41114NM(tryptophan aminotransferase); ENOG410YMNS(tryptophan aminotransferase-related protein 2-like)	sp|Q9S7N2|TAA1_ARATH(L-tryptophan--pyruvate aminotransferase 1 OS=Arabidopsis thaliana OX=3702 GN=TAA1 PE=1 SV=1)
VIT_00s0396g00010	0.04	0.15	0.92	0	0.86	2.28	AVM84560.1(photosystem II CP43 chlorophyll apoprotein (chloroplast) [Fridericia platyphylla])	psbC	ENOG410XQVF(tryptophan aminotransferase)	sp|B1NWE6|PSBC_MANES(Photosystem II CP43 reaction center protein OS=Manihot esculenta OX=3983 GN=psbC PE=3 SV=1)
VIT_04s0008g03750	77.81	67.77	66.02	32.67	32.5	32.78	XP_002284115.1(PREDICTED: eukaryotic translation initiation factor 3 subunit L [Vitis vinifera])	EIF3L	ENOG410XPJT(Component of the eukaryotic translation initiation factor 3 (eIF-3) complex, which is involved in protein synthesis and, together with other initiation factors, stimulates binding of mRNA and methionyl-tRNAi to the 40S ribosome (By similarity))	sp|A7SDW5|EIF3L_NEMVE(Eukaryotic translation initiation factor 3 subunit L OS=Nematostella vectensis OX=45351 GN=v1g169424 PE=3 SV=1)
VIT_00s0396g00030	0.12	0	0	0.23	0.46	1.3	XP_016650442.1(PREDICTED: LOW QUALITY PROTEIN: uncharacterized protein LOC107881344 [Prunus mume])		ENOG410YT55(-); ENOG410YKEC(NADH dehydrogenase (ubiquinone) activity)
VIT_00s0396g00040	0	0	0	0	0	0	CBI33206.3(unnamed protein product, partial [Vitis vinifera])
VIT_04s0023g01690	77.55	98.34	126.86	9.85	7.47	21.39	CBI17525.3(unnamed protein product, partial [Vitis vinifera])
VIT_00s0396g00060	23.12	18.08	10.08	17.26	8.08	14.07	CBI33208.3(unnamed protein product, partial [Vitis vinifera])
VIT_00s0396g00070	0.19	0.38	0	0	0	0
VIT_03s0038g03130	77.52	22.76	13.83	34.07	21.51	10.5	XP_002281225.1(PREDICTED: probable flavin-containing monooxygenase 1 [Vitis vinifera])	FMO	COG2072(Monooxygenase)	sp|Q9LMA1|FMO1_ARATH(Probable flavin-containing monooxygenase 1 OS=Arabidopsis thaliana OX=3702 GN=FMO1 PE=2 SV=1)
VIT_00s0397g00020	0	0	0	0	0	0	XP_010646953.1(PREDICTED: LRR receptor-like serine/threonine-protein kinase GSO2 [Vitis vinifera])		COG4886(leucine Rich Repeat)	sp|Q6JN46|EIX2_SOLLC(Receptor-like protein EIX2 OS=Solanum lycopersicum OX=4081 GN=EIX2 PE=1 SV=2)
VIT_00s0397g00030	0	0	0	0	0	0	XP_010646994.1(PREDICTED: probable leucine-rich repeat receptor-like protein kinase At1g35710, partial [Vitis vinifera])	CLCN7	COG0038(chloride channel)	sp|P92942|CLCB_ARATH(Chloride channel protein CLC-b OS=Arabidopsis thaliana OX=3702 GN=CLC-B PE=1 SV=1)
VIT_00s0415g00060	77.46	83.68	96.2	16.08	24.33	15.58	XP_010244682.1(PREDICTED: transcription factor GTE7-like [Nelumbo nucifera])		COG5076(bromodomain); COG5076(bromodomain)
VIT_00s0397g00050	24.07	17.11	6.5	32.63	11.21	23.57	XP_003635304.1(PREDICTED: leucine-rich repeat receptor protein kinase MSP1-like [Vitis vinifera])		COG4886(leucine Rich Repeat)	sp|Q6JN46|EIX2_SOLLC(Receptor-like protein EIX2 OS=Solanum lycopersicum OX=4081 GN=EIX2 PE=1 SV=2)
VIT_18s0089g00410	77.44	89.11	128.19	35.37	68.88	98.28	NP_001267857.1(sucrose-phosphate synthase 1 [Vitis vinifera])	E2.4.1.14	COG0438(Glycosyl transferase (Group 1)	sp|F4JLK2|SPSA4_ARATH(Probable sucrose-phosphate synthase 4 OS=Arabidopsis thaliana OX=3702 GN=SPS4 PE=1 SV=1)
VIT_00s0398g00020	53.82	48.93	8.98	49.69	34.45	18.27	XP_019073985.1(PREDICTED: putative cysteine-rich receptor-like protein kinase 23, partial [Vitis vinifera])	IRAK4	COG0515(Serine Threonine protein kinase)	sp|Q9T058|Y4119_ARATH(G-type lectin S-receptor-like serine/threonine-protein kinase At4g11900 OS=Arabidopsis thaliana OX=3702 GN=At4g11900 PE=2 SV=1)
VIT_00s0398g00030	0	0	0	0	0	0	XP_010646959.1(PREDICTED: cysteine-rich receptor-like protein kinase 25 [Vitis vinifera])	IRAK4	COG0515(Serine Threonine protein kinase)	sp|Q8S9L6|CRK29_ARATH(Cysteine-rich receptor-like protein kinase 29 OS=Arabidopsis thaliana OX=3702 GN=CRK29 PE=2 SV=1)
VIT_00s0398g00040	0	0	0.1	0.14	0	0	XP_010646957.1(PREDICTED: cysteine-rich receptor-like protein kinase 10 [Vitis vinifera])	IRAK4	COG0515(Serine Threonine protein kinase)	sp|Q8W4G6|CRK15_ARATH(Cysteine-rich receptor-like protein kinase 15 OS=Arabidopsis thaliana OX=3702 GN=CRK15 PE=2 SV=2)
VIT_00s0398g00050	0	0	0	0	0	0	CBI41017.3(unnamed protein product, partial [Vitis vinifera])		COG2304(von Willebrand factor, type A)
VIT_00s0398g00060	11.03	16.07	12.99	11.76	4.05	10.82	CBI41018.3(unnamed protein product, partial [Vitis vinifera])	IRAK4	COG0515(Serine Threonine protein kinase); ENOG410Z7Z7(Pentatricopeptide repeat-containing protein)	sp|Q9T0J1|CRK26_ARATH(Cysteine-rich receptor-like protein kinase 26 OS=Arabidopsis thaliana OX=3702 GN=CRK26 PE=2 SV=1)
VIT_17s0000g00730	77.37	10.29	15.82	19.39	25.12	9.11	XP_010663783.1(PREDICTED: uncharacterized protein LOC100257713 isoform X2 [Vitis vinifera])	SACS	ENOG410ZK52(-); ENOG410XPG4(-); ENOG4111N59(-)
VIT_12s0035g00020	77.31	55.86	15.54	40.51	26.33	22.45	XP_019079083.1(PREDICTED: probable leucine-rich repeat receptor-like protein kinase At1g35710 isoform X1 [Vitis vinifera])		COG4886(leucine Rich Repeat); COG0515(Serine Threonine protein kinase); COG1236(cleavage and polyadenylation)	sp|Q8VZG8|MIK2_ARATH(MDIS1-interacting receptor like kinase 2 OS=Arabidopsis thaliana OX=3702 GN=MIK2 PE=1 SV=3)
VIT_00s0399g00030	0	0.23	0.65	0	0	0	CBI41028.3(unnamed protein product, partial [Vitis vinifera])		ENOG410XQ41(Protein of unknown function (DUF3537))
VIT_00s0399g00050	0	0	0	0	0	0	CBI41030.3(unnamed protein product, partial [Vitis vinifera])		ENOG410XQ41(Protein of unknown function (DUF3537))
VIT_04s0044g01220	77.06	58.84	57.11	32.24	31.12	32.19	CBI37545.3(unnamed protein product, partial [Vitis vinifera])		ENOG410Y957(nac domain)	sp|Q9FY82|NAC82_ARATH(NAC domain-containing protein 82 OS=Arabidopsis thaliana OX=3702 GN=NAC082 PE=1 SV=1)
VIT_00s0400g00010	0	0	0	0	0	0	XP_002273563.2(PREDICTED: uncharacterized protein LOC100265277 [Vitis vinifera])		COG2265(catalyzes the formation of 5-methyl-uridine at position)	sp|Q6M9M7|Y1998_PARUW(Uncharacterized RNA methyltransferase pc1998 OS=Protochlamydia amoebophila (strain UWE25) OX=264201 GN=pc1998 PE=3 SV=1)
VIT_18s0001g12560	76.71	56.14	46.94	37.56	24.79	25.5	XP_019072354.1(PREDICTED: sugar transporter ERD6-like 6 [Vitis vinifera])	SLC2A8, GLUT8	ENOG410XNQK(Transporter)	sp|Q9FRL3|ERDL6_ARATH(Sugar transporter ERD6-like 6 OS=Arabidopsis thaliana OX=3702 GN=At1g75220 PE=1 SV=1)
VIT_12s0035g00310	76.65	62.15	66.72	33.54	44.84	43.73	XP_002269221.1(PREDICTED: serine/threonine-protein kinase SRK2A [Vitis vinifera])	SNRK2	COG0515(Pentatricopeptide repeat-containing protein)	sp|P43291|SRK2A_ARATH(Serine/threonine-protein kinase SRK2A OS=Arabidopsis thaliana OX=3702 GN=SRK2A PE=1 SV=1)
VIT_00s0400g00040	0	0	0	0	0	0	CAN68973.1(hypothetical protein VITISV_043157 [Vitis vinifera])	DNM	COG0699(Dynamin family)	sp|Q9SE83|DRP2A_ARATH(Dynamin-2A OS=Arabidopsis thaliana OX=3702 GN=DRP2A PE=1 SV=2)
VIT_00s0404g00070	76.03	60.3	95.4	38.11	38.52	41.51
VIT_00s0404g00010	0	0.08	0	0	0	0	CBI23471.3(unnamed protein product, partial [Vitis vinifera])		COG1874(catalyzes the formation of 5-methyl-uridine at position)	sp|Q9SCV4|BGAL8_ARATH(Beta-galactosidase 8 OS=Arabidopsis thaliana OX=3702 GN=BGAL8 PE=2 SV=2)
VIT_00s0404g00020	96.58	83.3	98.03	85.73	76.2	68.67	XP_002268954.2(PREDICTED: transmembrane protein 184 homolog DDB_G0279555 [Vitis vinifera])		ENOG410XQ3V(transmembrane protein 184B)	sp|Q54WM0|T1843_DICDI(Transmembrane protein 184 homolog DDB_G0279555 OS=Dictyostelium discoideum OX=44689 GN=tmem184C PE=3 SV=1)
VIT_00s0404g00030	0	0	0	0	0	0
VIT_00s0404g00040	41.62	29.74	47.75	21.82	26.1	23.06	XP_010646967.1(PREDICTED: probable ADP-ribosylation factor GTPase-activating protein AGD5 [Vitis vinifera])	SMAP	COG5347(domain, ankyrin repeat and PH domain)	sp|Q9FL69|AGD5_ARATH(Probable ADP-ribosylation factor GTPase-activating protein AGD5 OS=Arabidopsis thaliana OX=3702 GN=AGD5 PE=1 SV=1)
VIT_00s0404g00050	2.11	2.96	3.73	2.27	0.88	1.92	CAN65070.1(hypothetical protein VITISV_003953 [Vitis vinifera])		ENOG410ZK5T(fiber expressed protein)
VIT_00s0404g00060	13.41	12.53	14.37	10.55	11.71	8.92	XP_019073989.1(PREDICTED: pre-mRNA-splicing factor SYF1 [Vitis vinifera])	SYF1, XAB2	ENOG410XPD9(pre-mRNA-splicing factor SYF1)	sp|Q9DCD2|SYF1_MOUSE(Pre-mRNA-splicing factor SYF1 OS=Mus musculus OX=10090 GN=Xab2 PE=1 SV=1)
VIT_11s0016g03130	75.08	29.17	41.99	31.7	14.76	18.77	XP_002280419.1(PREDICTED: uncharacterized protein LOC100264719 isoform X1 [Vitis vinifera])		COG1215(Methyltransferase)
VIT_00s0404g00080	67.67	58.68	77.22	109.69	82.45	110.44	XP_002273612.1(PREDICTED: uncharacterized protein LOC100261868 isoform X2 [Vitis vinifera])	VPS28	ENOG4111IQ4(Vacuolar protein sorting-associated protein)	sp|Q9S9T7|VP282_ARATH(Vacuolar protein sorting-associated protein 28 homolog 2 OS=Arabidopsis thaliana OX=3702 GN=VPS28-2 PE=1 SV=2)
VIT_00s0404g00100	0.13	0.13	0	0	0	0.06	XP_010646969.1(PREDICTED: syntaxin-124 [Vitis vinifera])	STX1B_2_3	COG5074(SYNtaxin); ENOG410Z7Z7(Pentatricopeptide repeat-containing protein)	sp|O64791|SY124_ARATH(Syntaxin-124 OS=Arabidopsis thaliana OX=3702 GN=SYP124 PE=2 SV=1)
VIT_06s0004g05220	74.99	76.22	70.3	35.84	35.4	32.9	XP_002280607.2(PREDICTED: serine/arginine repetitive matrix protein 1 isoform X1 [Vitis vinifera])	SRRM1, SRM160	ENOG4111IMU(serine arginine repetitive matrix)	sp|Q8IYB3|SRRM1_HUMAN(Serine/arginine repetitive matrix protein 1 OS=Homo sapiens OX=9606 GN=SRRM1 PE=1 SV=2)
VIT_00s0407g00010	3.15	0.25	0.31	1.63	0.76	0.59	XP_003635318.2(PREDICTED: rho GTPase-activating protein REN1 [Vitis vinifera])	ARHGAP22_24_25	ENOG410XR4E(rho GTPase activating protein); ENOG4111AK8(-)
VIT_00s0407g00020	167.91	156.01	189.77	248.48	134.94	215.22	XP_010646973.1(PREDICTED: mitochondrial uncoupling protein 5-like [Vitis vinifera])	SLC25A11, OGC	ENOG410XQHU(Mitochondrial)	sp|Q9SJY5|PUMP5_ARATH(Mitochondrial uncoupling protein 5 OS=Arabidopsis thaliana OX=3702 GN=PUMP5 PE=2 SV=1)
VIT_09s0018g00620	74.79	42.01	30.87	165.84	122.75	81.15	CBI25192.3(unnamed protein product, partial [Vitis vinifera])		COG0484(cytoChrome c oxidase assembly)	sp|Q9SAG8|DNAJ8_ARATH(Chaperone protein dnaJ 8, chloroplastic OS=Arabidopsis thaliana OX=3702 GN=ATJ8 PE=2 SV=1)
VIT_00s0407g00040	3.79	4.93	4.28	4.76	4.74	5.27	XP_002272328.2(PREDICTED: uncharacterized protein LOC100262901 [Vitis vinifera])		COG1739(protein family UPF0029, Impact, N-terminal protein)	sp|P32438|YPOL_THETH(IMPACT family member in pol 5'region (Fragment) OS=Thermus thermophilus OX=274 PE=3 SV=1)
VIT_00s0591g00020	74.75	105.13	95.89	22.71	39.15	43.8	NP_001268000.1(uncharacterized protein LOC100251487 [Vitis vinifera])	E2.5.1.54, aroF, aroG, aroH	COG3200(Cyclophilin type peptidyl-prolyl cis-trans isomerase/CLD)	sp|P29976|AROF_ARATH(Phospho-2-dehydro-3-deoxyheptonate aldolase 1, chloroplastic OS=Arabidopsis thaliana OX=3702 GN=DHS1 PE=2 SV=2)
VIT_01s0026g00740	74.72	31.3	106.64	21.21	38.72	43.85	XP_002268811.1(PREDICTED: nucleobase-ascorbate transporter 6 [Vitis vinifera])	SLC23A1_2, SVCT1_2	COG2233(permease)	sp|Q27GI3|NAT6_ARATH(Nucleobase-ascorbate transporter 6 OS=Arabidopsis thaliana OX=3702 GN=NAT6 PE=2 SV=2)
VIT_08s0007g07530	74.5	137.08	135.77	184.64	244.04	261.15	XP_002282201.1(PREDICTED: short-chain type dehydrogenase/reductase [Vitis vinifera])	fabG	COG1028(Dehydrogenase reductase)	sp|Q9SQR4|ADRC3_ARATH(NADPH-dependent aldehyde reductase-like protein, chloroplastic OS=Arabidopsis thaliana OX=3702 GN=At3g03980 PE=3 SV=1)
VIT_00s0407g00080	30	26.32	30.45	50.79	42.71	41.74	CBI35528.3(unnamed protein product, partial [Vitis vinifera])		COG5059(type i phosphodiesterase nucleotide pyrophosphatase)	sp|Q9FKP4|KN14B_ARATH(Kinesin-like protein KIN-14B OS=Arabidopsis thaliana OX=3702 GN=KIN14B PE=1 SV=1)
VIT_00s0408g00010	0	0	0	0	0	0	CAN70602.1(hypothetical protein VITISV_010565 [Vitis vinifera])		ENOG410YBN4(Kinesin family member); COG0515(Kinesin family member)	sp|Q6K4T4|SERK4_ORYSJ(LRR receptor kinase SERK2 OS=Oryza sativa subsp. japonica OX=39947 GN=SERK4 PE=3 SV=1)
VIT_00s0408g00040	0	0	0.21	0	0	0	XP_010647263.1(PREDICTED: probable LRR receptor-like serine/threonine-protein kinase At5g10290, partial [Vitis vinifera])		ENOG410YBN4(G-type lectin S-receptor-like serine threonine-protein kinase); COG0515(Serine Threonine protein kinase)	sp|Q6K4T4|SERK4_ORYSJ(LRR receptor kinase SERK2 OS=Oryza sativa subsp. japonica OX=39947 GN=SERK4 PE=3 SV=1)
VIT_00s0409g00010	0.13	0.03	0.02	0.1	0	0	XP_019073996.1(PREDICTED: cysteine-rich receptor-like protein kinase 10 [Vitis vinifera])		COG0515(Serine Threonine protein kinase); ENOG410YASJ(Cysteine-rich receptor-like protein kinase)	sp|Q9LDQ3|CRK35_ARATH(Putative cysteine-rich receptor-like protein kinase 35 OS=Arabidopsis thaliana OX=3702 GN=CRK35 PE=3 SV=3)
VIT_08s0040g02850	74.45	46.85	34.22	24.12	15.29	7.58	CBI32650.3(unnamed protein product, partial [Vitis vinifera])	SFRS7	ENOG4111N8Y((ABC) transporter)	sp|Q9FYB7|RSZ32_ARATH(Serine/arginine-rich splicing factor RS2Z32 OS=Arabidopsis thaliana OX=3702 GN=RS2Z32 PE=1 SV=1)
VIT_00s0409g00030	0	0	0	0	0	0	CBI23397.3(unnamed protein product, partial [Vitis vinifera])		COG2304(von Willebrand factor, type A)
VIT_00s0409g00040	0	0.42	0.1	0.16	0.27	0.15	XP_010646957.1(PREDICTED: cysteine-rich receptor-like protein kinase 10 [Vitis vinifera])	IRAK4	COG0515(Serine Threonine protein kinase)	sp|Q9ZR08|Y4230_ARATH(G-type lectin S-receptor-like serine/threonine-protein kinase At4g03230 OS=Arabidopsis thaliana OX=3702 GN=At4g03230 PE=3 SV=3)
VIT_08s0007g00780	74.22	126.9	92.39	145.01	163.47	174.25	XP_002270357.1(PREDICTED: light-harvesting complex-like protein OHP1, chloroplastic [Vitis vinifera])		ENOG410YTYC(One helix protein)	sp|O81208|OHP1_ARATH(Light-harvesting complex-like protein OHP1, chloroplastic OS=Arabidopsis thaliana OX=3702 GN=OHP1 PE=1 SV=1)
VIT_07s0151g00430	73.86	55.76	62.79	42.93	56.41	34.97	XP_010652001.1(PREDICTED: protein NETWORKED 1D [Vitis vinifera])		ENOG410YMAJ(Kinase interacting); ENOG410XW3C(-)	sp|F4HZB5|NET1D_ARATH(Protein NETWORKED 1D OS=Arabidopsis thaliana OX=3702 GN=NET1D PE=3 SV=1)
VIT_00s0409g00070	0	0	0	0	0.06	0	XP_019073985.1(PREDICTED: putative cysteine-rich receptor-like protein kinase 23, partial [Vitis vinifera])	IRAK4	COG0515(Serine Threonine protein kinase)	sp|O64793|Y1675_ARATH(G-type lectin S-receptor-like serine/threonine-protein kinase At1g67520 OS=Arabidopsis thaliana OX=3702 GN=At1g67520 PE=2 SV=3)
[truncated: 28,401 more rows]
